# Supplementary material for: MANF antagonizes nucleotide exchange by the endoplasmic reticulum chaperone BiP
Source: Nat Commun. 2019 Feb 1;10:541. doi: 10.1038/s41467-019-08450-4 (PMC6358605; doi:10.1038/s41467-019-08450-4)
Supplement: Supplementary file 5 — Source Data [file 41467_2019_8450_MOESM5_ESM.xlsx]

## Sheet: Fig 1c
Fig. 1c
	Median of the GFP and Turquoise fluorescent signals
	Experiment 1				Experiment 2				Experiment 3				Average				SD
	CHOP::GFP		XBP1s::Turquoise		CHOP::GFP		XBP1s::Turquoise		CHOP::GFP		XBP1s::Turquoise		CHOP::GFP		XBP1s::Turquoise		CHOP::GFP		XBP1s::Turquoise
Genotype	Unt	Tg	Unt	Tg	Unt	Tg	Unt	Tg	Unt	Tg	Unt	Tg	Unt	Tg	Unt	Tg	Unt	Tg	Unt	Tg
wt	50.4	1621	48.9	525	52.4	1621	49.7	652	47.5	1525	50.4	656	50.1	1589	49.6667	611	2.46374	55.4256	0.750555	74.505
MANF-/-	105	1680	205	702	96.4	1677	191	856	87.2	1700	191	869	96.2	1685.67	195.667	809	8.90169	12.5033	8.0829	92.8924

## Sheet: Fig 4d
Fig. 4d
Concentration µM	MANF				R133E			E153A			K138A				R23A
0	0	0	0	0	0	0	0	0	0	0	0	0	0	0	0	0	0
1.6	0.0814845	0.0959729	0.133083	0.126655	0.0441143	0.140164	0.0133522	0.04671	0.147648	0.0157313	0.052241	0.142538	0.045355	0.0311429	0.0717478	0.128094	0.0463402
3.1	0.187289	0.155122	0.188628	0.220704	0.0416582	0.134791	0.0423942	0.0528416	0.145196	0.0422382	0.0517668	0.140534	0.0780852	0.0585484	0.127661	0.167001	0.0919962
6.3	0.305359	0.24691	0.268949	0.304896	0.0349777	0.133053	0.044641	0.0535982	0.144826	0.0514834	0.0679768	0.145	0.107987	0.0913289	0.200285	0.229617	0.200554
12.5	0.464077	0.368214	0.377921	0.435454	0.0419551	0.135459	0.0693157	0.0756346	0.15381	0.0857813	0.108805	0.169527	0.159135	0.181488	0.281313	0.312043	0.251017
25	0.626332	0.50479	0.500944	0.533105	0.0541325	0.139088	0.0695667	0.106989	0.191536	0.113171	0.177495	0.24357	0.235993	0.201641	0.387445	0.423759	0.369085
50	0.824211	0.661844	0.640073	0.641278	0.0757416	0.143179	0.100556	0.15125	0.223936	0.156648	0.253332	0.318737	0.340613	0.290111	0.495473	0.523181	0.568289
100	0.92292	0.770991	0.726828	0.751626	0.100813	0.165722	0.141685	0.219232	0.280905	0.227206	0.365902	0.427948	0.45245	0.457051	0.574719	0.615295	0.552811

## Sheet: Fig 5a
Fig. 5a. The fluorescence signal of MABA-ADP was recorded for 300s after mixing pre-incubated BiP + MABA-ADP with other components (ATP and MANF or mutants) as indicated. The table below shows the original fluorescence readings from the fluorecence spectrometer LS55 (Ex: 360nm, Em:440nm).
time (s)	buffer	ATP	SAP + ATP	MANF + ATP
0	1	1	1	1
0.1	1.00198	1.00059	0.998908	0.998116
0.2	1.00131	0.999758	0.997215	0.99729
0.3	1.00006	0.998306	0.995788	0.996052
0.4	0.998484	0.996006	0.994026	0.994953
0.5	0.996657	0.992252	0.992181	0.994056
0.6	0.994335	0.98719	0.990822	0.993428
0.7	0.993455	0.981942	0.989017	0.99323
0.8	0.99396	0.97748	0.986619	0.993034
0.9	0.994846	0.973916	0.984907	0.992812
1	0.994123	0.971024	0.983953	0.992266
1.1	0.994126	0.969064	0.982756	0.991531
1.2	0.992074	0.967855	0.982644	0.989282
1.3	0.988925	0.966134	0.983101	0.988212
1.4	0.985499	0.963686	0.982561	0.987714
1.5	0.983728	0.962152	0.980124	0.987105
1.6	0.980832	0.960384	0.978032	0.986793
1.7	0.980786	0.958464	0.975836	0.987854
1.8	0.981373	0.957166	0.973465	0.987939
1.9	0.982655	0.956919	0.971895	0.986564
2	0.983033	0.955151	0.971718	0.985204
2.1	0.983345	0.953423	0.971271	0.983649
2.2	0.981374	0.951758	0.969991	0.981549
2.3	0.979498	0.949272	0.96877	0.979428
2.4	0.976791	0.945362	0.967562	0.97861
2.5	0.974119	0.941982	0.966054	0.977635
2.6	0.972158	0.937961	0.964704	0.976951
2.7	0.971078	0.933865	0.964004	0.976185
2.8	0.968386	0.930618	0.962808	0.975014
2.9	0.967232	0.928254	0.961179	0.97289
3	0.968383	0.925886	0.960088	0.970697
3.1	0.970544	0.9245	0.959171	0.968053
3.2	0.973363	0.92304	0.958309	0.964986
3.3	0.978172	0.92144	0.958171	0.962322
3.4	0.98056	0.92004	0.958384	0.960982
3.5	0.980854	0.919103	0.957816	0.960812
3.6	0.979237	0.917485	0.956062	0.961559
3.7	0.976508	0.915564	0.954189	0.963713
3.8	0.973315	0.913214	0.952422	0.966124
3.9	0.972208	0.91071	0.950553	0.967562
4	0.970892	0.907585	0.948956	0.968095
4.1	0.970916	0.90511	0.949197	0.967799
4.2	0.97148	0.903282	0.949688	0.966387
4.3	0.97063	0.901374	0.949925	0.964784
4.4	0.967853	0.899521	0.95024	0.962703
4.5	0.966094	0.898345	0.950758	0.960027
4.6	0.963743	0.896822	0.949672	0.957699
4.7	0.96208	0.895292	0.947616	0.955622
4.8	0.962581	0.894609	0.944984	0.953396
4.9	0.965689	0.893605	0.94193	0.951474
5	0.968775	0.891613	0.938532	0.95019
5.1	0.971105	0.889621	0.936069	0.948402
5.2	0.972224	0.887459	0.934737	0.946371
5.3	0.972698	0.884229	0.934215	0.944355
5.4	0.971444	0.881207	0.934303	0.943458
5.5	0.96913	0.879262	0.934724	0.943171
5.6	0.969715	0.877207	0.934675	0.943164
5.7	0.971546	0.874698	0.934092	0.943397
5.8	0.973149	0.873042	0.932924	0.944088
5.9	0.975148	0.871071	0.9316	0.943471
6	0.977809	0.868352	0.930305	0.94249
6.1	0.976688	0.865992	0.928864	0.941492
6.2	0.973658	0.8645	0.92758	0.940663
6.3	0.969797	0.862513	0.926417	0.939486
6.4	0.964126	0.861168	0.925335	0.939183
6.5	0.95764	0.861159	0.924273	0.938508
6.6	0.953033	0.861078	0.924049	0.93824
6.7	0.950384	0.860484	0.924183	0.93781
6.8	0.949629	0.860625	0.925059	0.936906
6.9	0.95235	0.860492	0.925668	0.935112
7	0.95636	0.858482	0.926273	0.932959
7.1	0.960766	0.856811	0.926553	0.929879
7.2	0.964772	0.855091	0.925799	0.926763
7.3	0.967931	0.852742	0.924394	0.924801
7.4	0.969654	0.85081	0.923225	0.923758
7.5	0.971612	0.850268	0.921904	0.923323
7.6	0.972601	0.848974	0.920354	0.924149
7.7	0.973014	0.847492	0.919729	0.925434
7.8	0.971982	0.846314	0.9192	0.925904
7.9	0.969711	0.844122	0.918023	0.925866
8	0.966362	0.842256	0.916403	0.92588
8.1	0.963701	0.841006	0.914698	0.925458
8.2	0.960492	0.840909	0.91247	0.924176
8.3	0.959011	0.840678	0.909672	0.923146
8.4	0.958988	0.840935	0.907083	0.922924
8.5	0.959063	0.839917	0.904822	0.922494
8.6	0.959274	0.838806	0.902664	0.921679
8.7	0.960869	0.836311	0.900507	0.92116
8.8	0.961327	0.83316	0.899309	0.920384
8.9	0.960286	0.830049	0.898719	0.918401
9	0.960338	0.827593	0.897978	0.916271
9.1	0.959645	0.825041	0.89717	0.914294
9.2	0.958407	0.823522	0.896866	0.912454
9.3	0.958142	0.822715	0.896117	0.910963
9.4	0.960243	0.822365	0.894891	0.909862
9.5	0.960976	0.821532	0.894732	0.909234
9.6	0.962143	0.820069	0.895206	0.908759
9.7	0.963137	0.818305	0.895586	0.908056
9.8	0.96393	0.816332	0.896207	0.907354
9.9	0.962432	0.813675	0.897595	0.90751
10	0.962183	0.811612	0.89739	0.907346
10.1	0.961838	0.810863	0.895879	0.906863
10.2	0.960967	0.809577	0.893914	0.907041
10.3	0.959946	0.808796	0.891395	0.906802
10.4	0.960577	0.808667	0.887709	0.905258
10.5	0.960155	0.80823	0.885172	0.903638
10.6	0.959458	0.806779	0.883828	0.902295
10.7	0.959888	0.805804	0.882636	0.900246
10.8	0.959685	0.804675	0.882406	0.898551
10.9	0.957447	0.803023	0.883333	0.897822
11	0.954924	0.801678	0.883873	0.897736
11.1	0.953392	0.800632	0.884363	0.897594
11.2	0.95177	0.799288	0.885415	0.898332
11.3	0.951632	0.798098	0.885227	0.899032
11.4	0.953364	0.797099	0.883917	0.898923
11.5	0.955925	0.795738	0.882899	0.898091
11.6	0.956588	0.794322	0.881327	0.896847
11.7	0.955719	0.793596	0.878933	0.894237
11.8	0.953172	0.792745	0.877233	0.891867
11.9	0.950345	0.792062	0.876173	0.890168
12	0.947719	0.791554	0.874522	0.888786
12.1	0.946946	0.791761	0.873247	0.888197
12.2	0.948092	0.791438	0.87271	0.888942
12.3	0.950512	0.790346	0.872142	0.889081
12.4	0.952785	0.78924	0.871412	0.888575
12.5	0.954571	0.788278	0.871136	0.887751
12.6	0.956001	0.786118	0.870308	0.887364
12.7	0.957143	0.783739	0.868594	0.88678
12.8	0.957637	0.782325	0.866925	0.886522
12.9	0.957067	0.780426	0.865567	0.88708
13	0.955867	0.77789	0.864333	0.888094
13.1	0.954221	0.776011	0.863253	0.888015
13.2	0.953067	0.774918	0.862689	0.887397
13.3	0.952343	0.773012	0.862441	0.886883
13.4	0.953184	0.771951	0.862051	0.885922
13.5	0.954508	0.772568	0.861371	0.884576
13.6	0.956048	0.774323	0.86117	0.88308
13.7	0.955337	0.776158	0.861317	0.880814
13.8	0.954301	0.778879	0.860472	0.878427
13.9	0.952483	0.781054	0.859264	0.876226
14	0.950412	0.781658	0.857594	0.874175
14.1	0.947372	0.780105	0.855873	0.87305
14.2	0.945629	0.777574	0.854065	0.873112
14.3	0.943484	0.774447	0.853487	0.872861
14.4	0.941451	0.771779	0.853636	0.872214
14.5	0.94085	0.769415	0.855007	0.871427
14.6	0.941158	0.767961	0.85629	0.869747
14.7	0.941086	0.766702	0.856769	0.868159
14.8	0.941018	0.76609	0.856287	0.867634
14.9	0.940706	0.76503	0.854881	0.86771
15	0.939456	0.763929	0.852619	0.867995
15.1	0.938868	0.763278	0.849892	0.868632
15.2	0.938745	0.762994	0.847886	0.868918
15.3	0.939688	0.761841	0.846711	0.867699
15.4	0.940721	0.760463	0.846678	0.865921
15.5	0.942104	0.759196	0.846705	0.864281
15.6	0.943086	0.756893	0.847573	0.862885
15.7	0.945021	0.754246	0.848435	0.861927
15.8	0.948099	0.751945	0.848609	0.862323
15.9	0.952634	0.750464	0.847893	0.862979
16	0.956831	0.749728	0.847293	0.863808
16.1	0.960651	0.750149	0.845718	0.86492
16.2	0.963079	0.751306	0.843399	0.86574
16.3	0.963451	0.753248	0.841433	0.865841
16.4	0.961829	0.754595	0.839526	0.865993
16.5	0.960212	0.754117	0.837289	0.865457
16.6	0.958416	0.752519	0.836114	0.864557
16.7	0.957226	0.750471	0.836594	0.863312
16.8	0.956057	0.747371	0.836673	0.86255
16.9	0.955924	0.744283	0.83658	0.862182
17	0.955095	0.743294	0.83717	0.862332
17.1	0.954285	0.743762	0.836632	0.861851
17.2	0.952243	0.744433	0.834692	0.861872
17.3	0.950371	0.745637	0.83333	0.86125
17.4	0.948002	0.747013	0.832276	0.859182
17.5	0.946814	0.747393	0.830411	0.857097
17.6	0.94673	0.747153	0.829429	0.855629
17.7	0.947895	0.746527	0.829131	0.853737
17.8	0.948411	0.745844	0.828893	0.852125
17.9	0.949604	0.744771	0.829163	0.852008
18	0.950837	0.743897	0.830167	0.851382
18.1	0.951576	0.742773	0.83107	0.850274
18.2	0.952417	0.74229	0.831321	0.848873
18.3	0.95442	0.741752	0.830686	0.847514
18.4	0.954458	0.742006	0.829111	0.845465
18.5	0.953491	0.741916	0.827196	0.844049
18.6	0.952307	0.742353	0.825062	0.844017
18.7	0.951102	0.742293	0.823881	0.844715
18.8	0.949823	0.742036	0.823606	0.845604
18.9	0.951549	0.740885	0.823441	0.846666
19	0.953744	0.739967	0.823187	0.847534
19.1	0.954792	0.738587	0.823236	0.846747
19.2	0.954905	0.737026	0.822036	0.846027
19.3	0.954895	0.735244	0.819929	0.845185
19.4	0.952598	0.734018	0.818514	0.843936
19.5	0.950325	0.732355	0.817188	0.841937
19.6	0.949419	0.729813	0.815009	0.840543
19.7	0.949911	0.727585	0.813775	0.838258
19.8	0.950568	0.725741	0.813149	0.835757
19.9	0.951595	0.724349	0.812463	0.834348
20	0.953212	0.723983	0.812687	0.834176
20.1	0.954782	0.724843	0.813896	0.833949
20.2	0.954065	0.725204	0.814662	0.834633
20.3	0.952838	0.725847	0.815304	0.835589
20.4	0.953017	0.72564	0.81561	0.835478
20.5	0.952644	0.725027	0.814569	0.834711
20.6	0.952771	0.724653	0.813393	0.834851
20.7	0.955643	0.725291	0.812244	0.834797
20.8	0.958556	0.725627	0.811185	0.834609
20.9	0.959147	0.726741	0.810581	0.835383
21	0.959063	0.727675	0.810512	0.836472
21.1	0.957421	0.728066	0.809844	0.836076
21.2	0.954441	0.727873	0.809685	0.835707
21.3	0.951715	0.728092	0.809741	0.835344
21.4	0.950627	0.727238	0.809499	0.833707
21.5	0.950591	0.726228	0.8093	0.831571
21.6	0.951669	0.725068	0.809317	0.83072
21.7	0.951841	0.724128	0.808428	0.829374
21.8	0.951235	0.722756	0.807307	0.828182
21.9	0.949774	0.722227	0.805975	0.828143
22	0.947508	0.721918	0.804382	0.828615
22.1	0.944584	0.721853	0.803308	0.828055
22.2	0.942397	0.721305	0.803156	0.827658
22.3	0.941149	0.720711	0.802689	0.826753
22.4	0.941443	0.719715	0.802272	0.825076
22.5	0.941756	0.719225	0.801628	0.822873
22.6	0.942582	0.718317	0.800309	0.821275
22.7	0.944217	0.717804	0.798535	0.819902
22.8	0.945034	0.717162	0.797261	0.819248
22.9	0.945031	0.716992	0.796053	0.819034
23	0.946615	0.71556	0.795789	0.819231
23.1	0.947983	0.714429	0.795552	0.819672
23.2	0.948685	0.713296	0.795239	0.819797
23.3	0.949903	0.712691	0.794588	0.819419
23.4	0.95004	0.711472	0.793448	0.819096
23.5	0.947898	0.711366	0.79179	0.818652
23.6	0.945283	0.711545	0.790828	0.817358
23.7	0.942707	0.711307	0.790157	0.816614
23.8	0.941251	0.710773	0.789852	0.815739
23.9	0.940899	0.711229	0.79035	0.814818
24	0.941529	0.711453	0.790606	0.813368
24.1	0.943066	0.711317	0.790194	0.811815
24.2	0.945454	0.711747	0.789363	0.809559
24.3	0.946811	0.711749	0.788499	0.808078
24.4	0.948022	0.710539	0.787922	0.806104
24.5	0.950145	0.70896	0.788316	0.804553
24.6	0.95217	0.707411	0.789519	0.803975
24.7	0.953249	0.705517	0.790842	0.803846
24.8	0.954769	0.704385	0.791718	0.802998
24.9	0.95679	0.704238	0.791337	0.802891
25	0.957573	0.704558	0.789399	0.803182
25.1	0.958004	0.705146	0.786976	0.80359
25.2	0.957929	0.706245	0.785285	0.804564
25.3	0.957411	0.707466	0.784004	0.806048
25.4	0.956509	0.708283	0.783524	0.807451
25.5	0.956416	0.709179	0.784129	0.808985
25.6	0.956034	0.709759	0.784066	0.809992
25.7	0.956731	0.709864	0.782974	0.810177
25.8	0.956489	0.709391	0.781587	0.809881
25.9	0.955402	0.708678	0.78062	0.808987
26	0.953434	0.70751	0.77935	0.807456
26.1	0.952047	0.706562	0.778772	0.805448
26.2	0.95061	0.705518	0.778573	0.80388
26.3	0.94985	0.704568	0.778219	0.80247
26.4	0.950512	0.704061	0.777409	0.801012
26.5	0.952834	0.703799	0.777322	0.79975
26.6	0.955422	0.703726	0.777621	0.799303
26.7	0.95638	0.703842	0.777882	0.798705
26.8	0.958542	0.704226	0.778688	0.798296
26.9	0.959293	0.704534	0.779221	0.798523
27	0.957384	0.70407	0.778298	0.798823
27.1	0.955217	0.703208	0.776687	0.79889
27.2	0.954569	0.702448	0.775788	0.798674
27.3	0.952691	0.701615	0.774736	0.79852
27.4	0.951947	0.700599	0.773736	0.798374
27.5	0.953554	0.700634	0.774152	0.797821
27.6	0.953826	0.700779	0.774213	0.796827
27.7	0.954337	0.700744	0.773629	0.795865
27.8	0.954161	0.70052	0.772935	0.794538
27.9	0.953093	0.699866	0.772424	0.792525
28	0.950003	0.698759	0.771324	0.791298
28.1	0.948323	0.697913	0.771427	0.790138
28.2	0.945542	0.696761	0.771885	0.789239
28.3	0.943346	0.695493	0.773006	0.788635
28.4	0.941481	0.695403	0.774527	0.788482
28.5	0.941154	0.695804	0.775459	0.787828
28.6	0.941172	0.69591	0.775286	0.787977
28.7	0.942672	0.696765	0.77459	0.788532
28.8	0.94624	0.698297	0.773191	0.788549
28.9	0.950833	0.698367	0.770687	0.788751
29	0.955383	0.697734	0.76835	0.789289
29.1	0.958241	0.697625	0.766543	0.789633
29.2	0.959735	0.697353	0.764618	0.789579
29.3	0.95859	0.69624	0.762072	0.790238
29.4	0.955679	0.696119	0.760458	0.790458
29.5	0.952828	0.695986	0.759334	0.789933
29.6	0.951142	0.69497	0.758867	0.788592
29.7	0.949598	0.693457	0.758715	0.786636
29.8	0.948669	0.692175	0.759425	0.784387
29.9	0.948566	0.690555	0.759696	0.782237
30	0.947694	0.68971	0.760202	0.780786
30.1	0.94691	0.688774	0.759478	0.780326
30.2	0.94705	0.68827	0.758682	0.780577
30.3	0.947777	0.688069	0.757714	0.780667
30.4	0.948046	0.688203	0.756634	0.781223
30.5	0.949017	0.687988	0.755145	0.782127
30.6	0.950366	0.68901	0.754327	0.782658
30.7	0.950965	0.690567	0.75417	0.782919
30.8	0.950796	0.691899	0.753776	0.783171
30.9	0.951863	0.693346	0.754685	0.783026
31	0.951878	0.695087	0.75581	0.782573
31.1	0.950032	0.696216	0.756772	0.782032
31.2	0.948858	0.696265	0.757055	0.781312
31.3	0.947922	0.695855	0.757651	0.780764
31.4	0.945019	0.694724	0.756825	0.780391
31.5	0.94321	0.692701	0.75559	0.778953
31.6	0.942835	0.690021	0.753933	0.77699
31.7	0.94083	0.687807	0.751992	0.775896
31.8	0.939836	0.687204	0.750399	0.775263
31.9	0.941287	0.687145	0.749119	0.774399
32	0.942363	0.687812	0.748733	0.774629
32.1	0.944607	0.689109	0.749237	0.775658
32.2	0.948431	0.690453	0.750412	0.775764
32.3	0.951092	0.690241	0.751132	0.77515
32.4	0.952589	0.690203	0.752081	0.77456
32.5	0.954889	0.689996	0.752941	0.773876
32.6	0.955267	0.690265	0.753081	0.772729
32.7	0.955652	0.690816	0.753096	0.772011
32.8	0.957487	0.69236	0.753446	0.77184
32.9	0.958328	0.693817	0.753297	0.772572
33	0.956711	0.695204	0.751977	0.7733
33.1	0.95482	0.696159	0.751254	0.774118
33.2	0.952214	0.69656	0.749926	0.775298
33.3	0.947913	0.695389	0.747546	0.776469
33.4	0.944392	0.693175	0.745933	0.775831
33.5	0.94312	0.690309	0.7447	0.774901
33.6	0.942745	0.686515	0.742903	0.774316
33.7	0.942576	0.68288	0.741988	0.772803
33.8	0.943398	0.680838	0.742659	0.770733
33.9	0.944199	0.68005	0.742752	0.769668
34	0.944832	0.680163	0.743409	0.76829
34.1	0.946488	0.681654	0.745182	0.766546
34.2	0.947729	0.683283	0.746346	0.765148
34.3	0.948291	0.684091	0.746406	0.764043
34.4	0.950263	0.684043	0.746861	0.762986
34.5	0.951987	0.684344	0.746945	0.762766
34.6	0.952344	0.68423	0.745838	0.762653
34.7	0.9532	0.683667	0.745015	0.762827
34.8	0.953859	0.683512	0.744585	0.763237
34.9	0.952051	0.684049	0.743949	0.763872
35	0.94987	0.6838	0.743468	0.764187
35.1	0.947815	0.683608	0.742808	0.764545
35.2	0.9469	0.6842	0.741993	0.764427
35.3	0.946713	0.684929	0.740757	0.763485
35.4	0.94778	0.685345	0.739649	0.761754
35.5	0.94759	0.685869	0.738598	0.759432
35.6	0.947175	0.685867	0.738405	0.756909
35.7	0.944016	0.684933	0.738134	0.755279
35.8	0.941564	0.683512	0.738602	0.754614
35.9	0.939246	0.682433	0.738487	0.755346
36	0.940039	0.681505	0.737783	0.757359
36.1	0.941384	0.681219	0.736894	0.759779
36.2	0.944699	0.682355	0.736843	0.761519
36.3	0.946237	0.683693	0.736358	0.762703
36.4	0.947839	0.684783	0.736956	0.762966
36.5	0.947614	0.685595	0.738116	0.76219
36.6	0.948071	0.68587	0.738434	0.761214
36.7	0.9494	0.684896	0.737677	0.760519
36.8	0.951456	0.684046	0.737269	0.7605
36.9	0.952505	0.683213	0.735806	0.76033
37	0.953425	0.683349	0.734263	0.760527
37.1	0.953402	0.683848	0.734039	0.760883
37.2	0.952309	0.684476	0.734088	0.761006
37.3	0.951225	0.685212	0.733495	0.760568
37.4	0.951511	0.68524	0.733221	0.760024
37.5	0.952476	0.683867	0.732645	0.759476
37.6	0.95282	0.682101	0.731467	0.758782
37.7	0.951718	0.680373	0.730937	0.758155
37.8	0.951222	0.678176	0.730798	0.757752
37.9	0.950272	0.677032	0.73081	0.757824
38	0.948985	0.676915	0.731592	0.757446
38.1	0.949131	0.677164	0.731726	0.75627
38.2	0.951258	0.677768	0.730937	0.754847
38.3	0.952911	0.678642	0.729896	0.753155
38.4	0.953605	0.678693	0.729548	0.751948
38.5	0.954126	0.677697	0.728269	0.751647
38.6	0.953379	0.676806	0.727981	0.752254
38.7	0.950518	0.675497	0.727901	0.753233
38.8	0.947276	0.674237	0.727778	0.754099
38.9	0.945422	0.673938	0.72651	0.753723
39	0.943462	0.675364	0.725935	0.752752
39.1	0.942406	0.676747	0.725118	0.75171
39.2	0.943175	0.678658	0.724592	0.750736
39.3	0.943914	0.680639	0.724764	0.750093
39.4	0.943196	0.681681	0.725407	0.749772
39.5	0.942543	0.681255	0.72549	0.749123
39.6	0.940889	0.680302	0.724616	0.748001
39.7	0.939264	0.678986	0.723024	0.745826
39.8	0.938391	0.677148	0.720767	0.74363
39.9	0.939489	0.675989	0.718521	0.741593
40	0.941585	0.675119	0.717514	0.73994
40.1	0.94526	0.674563	0.717839	0.739028
40.2	0.949511	0.674065	0.719232	0.739429
40.3	0.953976	0.673922	0.720865	0.739651
40.4	0.956552	0.673334	0.722369	0.740427
40.5	0.95683	0.673127	0.722263	0.741961
40.6	0.956199	0.672937	0.722063	0.743307
40.7	0.953703	0.672412	0.721694	0.744566
40.8	0.950169	0.671906	0.721164	0.746116
40.9	0.947586	0.671673	0.720284	0.747316
41	0.947392	0.671238	0.720045	0.747247
41.1	0.947078	0.671221	0.719083	0.746998
41.2	0.948165	0.672071	0.718269	0.746301
41.3	0.951533	0.673411	0.717802	0.745493
41.4	0.954911	0.674556	0.718601	0.744452
41.5	0.95763	0.675358	0.719535	0.744032
41.6	0.960352	0.675241	0.720612	0.743836
41.7	0.961824	0.674086	0.720843	0.744162
41.8	0.959928	0.672715	0.720263	0.744125
41.9	0.95825	0.671437	0.7182	0.744152
42	0.95614	0.670525	0.716188	0.74416
42.1	0.954049	0.670436	0.714743	0.743816
42.2	0.952505	0.671387	0.713966	0.74263
42.3	0.95255	0.671809	0.714311	0.741623
42.4	0.95164	0.672844	0.71529	0.740693
42.5	0.951321	0.674368	0.716329	0.739698
42.6	0.951101	0.675442	0.71703	0.739002
42.7	0.951327	0.675963	0.717464	0.738364
42.8	0.951972	0.676906	0.717255	0.73849
42.9	0.953701	0.677069	0.717384	0.738577
43	0.954577	0.676597	0.716419	0.738941
43.1	0.955914	0.676718	0.7149	0.739183
43.2	0.957128	0.677153	0.713	0.740339
43.3	0.957538	0.677689	0.711019	0.74065
43.4	0.957672	0.678028	0.708828	0.740876
43.5	0.957201	0.678291	0.708268	0.740676
43.6	0.955296	0.678575	0.709097	0.740546
43.7	0.952784	0.678325	0.710711	0.739823
43.8	0.949705	0.677292	0.712358	0.739117
43.9	0.946496	0.676476	0.714032	0.738303
44	0.945771	0.675797	0.714765	0.737639
44.1	0.946705	0.674202	0.714166	0.736011
44.2	0.94699	0.672835	0.713316	0.734082
44.3	0.949166	0.672077	0.712592	0.732036
44.4	0.951626	0.671959	0.711692	0.730251
44.5	0.950733	0.671791	0.711551	0.727936
44.6	0.948444	0.672226	0.711962	0.727271
44.7	0.946964	0.672728	0.711898	0.726747
44.8	0.943595	0.673243	0.712282	0.726698
44.9	0.937689	0.672791	0.712781	0.727016
45	0.935487	0.672251	0.712368	0.728383
45.1	0.935028	0.671316	0.711661	0.728544
45.2	0.936572	0.669736	0.711266	0.729105
45.3	0.940188	0.668017	0.710072	0.729784
45.4	0.946269	0.666443	0.708381	0.730271
45.5	0.950312	0.665166	0.706849	0.730267
45.6	0.952565	0.664514	0.706109	0.730891
45.7	0.952426	0.664744	0.70594	0.73171
45.8	0.950573	0.665196	0.706931	0.731699
45.9	0.948503	0.666577	0.708856	0.731347
46	0.946283	0.668572	0.711117	0.730754
46.1	0.94527	0.670594	0.712184	0.729679
46.2	0.944028	0.672827	0.712059	0.727516
46.3	0.94367	0.674719	0.710278	0.725723
46.4	0.944958	0.675795	0.707615	0.723975
46.5	0.947342	0.675753	0.705101	0.722467
46.6	0.949143	0.674854	0.702909	0.721639
46.7	0.953053	0.673467	0.701946	0.722184
46.8	0.957193	0.67195	0.702214	0.723359
46.9	0.958709	0.670616	0.703124	0.724487
47	0.959392	0.669716	0.703231	0.725606
47.1	0.960404	0.669365	0.70351	0.725954
47.2	0.960169	0.668941	0.703642	0.725652
47.3	0.959495	0.669826	0.703865	0.724717
47.4	0.95936	0.670481	0.703584	0.723807
47.5	0.95985	0.671031	0.704035	0.722962
47.6	0.96056	0.671506	0.704873	0.722477
47.7	0.960533	0.671985	0.704769	0.721632
47.8	0.958864	0.670885	0.703831	0.721147
47.9	0.956957	0.670421	0.703421	0.721182
48	0.954222	0.669741	0.702802	0.721274
48.1	0.949836	0.669514	0.702185	0.721344
48.2	0.946753	0.669721	0.702029	0.721894
48.3	0.945161	0.670782	0.702437	0.722503
48.4	0.944783	0.671757	0.702162	0.722751
48.5	0.945336	0.673929	0.702096	0.722515
48.6	0.947126	0.674935	0.701466	0.722387
48.7	0.948002	0.675011	0.701111	0.722521
48.8	0.949111	0.674299	0.700468	0.722301
48.9	0.949655	0.672819	0.700979	0.721838
49	0.948824	0.669992	0.701096	0.721624
49.1	0.948972	0.668233	0.701869	0.721529
49.2	0.949045	0.667019	0.702196	0.720701
49.3	0.950064	0.666763	0.703028	0.719534
49.4	0.951168	0.66741	0.702637	0.718542
49.5	0.953784	0.668526	0.702321	0.718112
49.6	0.954855	0.669624	0.701377	0.717513
49.7	0.956359	0.671321	0.70066	0.717083
49.8	0.956446	0.672497	0.698761	0.717599
49.9	0.956289	0.673179	0.697489	0.718672
50	0.954765	0.673357	0.696361	0.718951
50.1	0.954611	0.673125	0.695247	0.71884
50.2	0.95546	0.672619	0.694044	0.718906
50.3	0.956239	0.67235	0.694339	0.718427
50.4	0.956473	0.672341	0.694503	0.717437
50.5	0.956735	0.673014	0.694814	0.716989
50.6	0.955518	0.673386	0.695517	0.717057
50.7	0.953478	0.672751	0.69628	0.717491
50.8	0.951718	0.672096	0.695927	0.717965
50.9	0.95179	0.671033	0.695601	0.718232
51	0.952548	0.670003	0.694963	0.718131
51.1	0.954743	0.66981	0.694144	0.718009
51.2	0.955897	0.670546	0.693547	0.717346
51.3	0.957431	0.670782	0.693524	0.716271
51.4	0.957185	0.671262	0.693147	0.715577
51.5	0.956544	0.671328	0.693214	0.715439
51.6	0.953982	0.670166	0.693192	0.71546
51.7	0.952758	0.668825	0.693009	0.715268
51.8	0.950696	0.668038	0.692983	0.715923
51.9	0.948695	0.667164	0.693575	0.716256
52	0.947699	0.666687	0.693796	0.716216
52.1	0.948112	0.667369	0.694412	0.716065
52.2	0.94788	0.667935	0.694715	0.716879
52.3	0.948791	0.66849	0.694354	0.717532
52.4	0.95136	0.669834	0.693025	0.718518
52.5	0.953062	0.671349	0.69145	0.719257
52.6	0.954404	0.672963	0.689863	0.718854
52.7	0.955997	0.674837	0.688488	0.717397
52.8	0.957294	0.676352	0.687373	0.715025
52.9	0.956929	0.676705	0.687139	0.71234
53	0.957009	0.676033	0.687072	0.709696
53.1	0.95713	0.674934	0.686986	0.708334
53.2	0.956446	0.673702	0.687681	0.707675
53.3	0.955111	0.672675	0.688938	0.707986
53.4	0.954563	0.672041	0.689895	0.708136
53.5	0.954279	0.671846	0.691343	0.708793
53.6	0.954086	0.671454	0.692072	0.7098
53.7	0.955353	0.670792	0.691663	0.710589
53.8	0.957395	0.670177	0.690604	0.711448
53.9	0.958248	0.669703	0.690068	0.713193
54	0.957835	0.669498	0.689249	0.714118
54.1	0.958516	0.669359	0.688888	0.71386
54.2	0.959156	0.66922	0.689149	0.713717
54.3	0.959075	0.66934	0.689728	0.712889
54.4	0.960258	0.669525	0.689486	0.710868
54.5	0.962757	0.66971	0.689052	0.709378
54.6	0.962516	0.669747	0.688756	0.708407
54.7	0.960817	0.670021	0.68804	0.706885
54.8	0.959478	0.669318	0.686623	0.705773
54.9	0.957833	0.66791	0.685534	0.705452
55	0.954477	0.666199	0.684653	0.705533
55.1	0.9528	0.664986	0.683689	0.705722
55.2	0.953309	0.663987	0.683087	0.706696
55.3	0.95389	0.664352	0.68342	0.707957
55.4	0.954344	0.665482	0.684206	0.709017
55.5	0.956166	0.666676	0.684976	0.709413
55.6	0.958338	0.667474	0.685746	0.709822
55.7	0.957434	0.668437	0.685756	0.709911
55.8	0.955854	0.668321	0.685021	0.709376
55.9	0.954274	0.66829	0.684003	0.708879
56	0.952468	0.668655	0.682743	0.708479
56.1	0.950604	0.669152	0.680908	0.707963
56.2	0.950178	0.669013	0.680431	0.707224
56.3	0.950756	0.669411	0.680822	0.706158
56.4	0.951551	0.66949	0.681268	0.705284
56.5	0.953132	0.669504	0.68247	0.704673
56.6	0.954109	0.669395	0.684299	0.704127
56.7	0.955975	0.66927	0.685171	0.703533
56.8	0.957102	0.668555	0.684973	0.704118
56.9	0.958354	0.667378	0.683839	0.704318
57	0.957777	0.665848	0.681146	0.704197
57.1	0.957173	0.664772	0.67899	0.70379
57.2	0.955842	0.664651	0.677692	0.704006
57.3	0.954758	0.665039	0.677554	0.703448
57.4	0.952751	0.666135	0.678351	0.702982
57.5	0.951602	0.667804	0.680305	0.703434
57.6	0.950497	0.66872	0.68154	0.70417
57.7	0.948921	0.66847	0.68205	0.704031
57.8	0.947009	0.668285	0.681623	0.703677
57.9	0.946751	0.667979	0.681288	0.703257
58	0.947382	0.666856	0.680744	0.70173
58.1	0.94939	0.666162	0.679775	0.699991
58.2	0.952677	0.66598	0.678959	0.699387
58.3	0.957382	0.665398	0.678705	0.699654
58.4	0.960203	0.664626	0.678399	0.700049
58.5	0.962011	0.664622	0.678624	0.701132
58.6	0.96158	0.664824	0.679951	0.702486
58.7	0.959171	0.664912	0.681166	0.702549
58.8	0.954949	0.665243	0.682341	0.70146
58.9	0.952887	0.665892	0.682931	0.700315
59	0.95233	0.666045	0.682629	0.698377
59.1	0.95388	0.66619	0.68159	0.696995
59.2	0.957454	0.66704	0.680517	0.696963
59.3	0.961018	0.668084	0.6792	0.697901
59.4	0.961889	0.668419	0.67819	0.699291
59.5	0.960439	0.668829	0.677593	0.701338
59.6	0.957318	0.669125	0.676616	0.70219
59.7	0.954166	0.668398	0.67539	0.702044
59.8	0.952631	0.667044	0.674002	0.70167
59.9	0.952364	0.666238	0.672592	0.700419
60	0.952931	0.665267	0.671316	0.698669
60.1	0.954354	0.66351	0.67082	0.697502
60.2	0.954498	0.661843	0.670908	0.697035
60.3	0.953924	0.660912	0.671507	0.696474
60.4	0.953555	0.66027	0.672651	0.696697
60.5	0.953655	0.660115	0.673955	0.697644
60.6	0.953778	0.660972	0.675082	0.69847
60.7	0.953944	0.662278	0.675974	0.698279
60.8	0.954378	0.663496	0.676253	0.698222
60.9	0.955469	0.664841	0.67611	0.698278
61	0.956678	0.666285	0.675551	0.698019
61.1	0.957674	0.667994	0.675034	0.697498
61.2	0.95903	0.669776	0.674433	0.697606
61.3	0.959489	0.670992	0.674473	0.697244
61.4	0.958892	0.671355	0.674082	0.696316
61.5	0.958201	0.670866	0.673467	0.695095
61.6	0.956804	0.669158	0.673049	0.694542
61.7	0.955384	0.667184	0.67317	0.693995
61.8	0.954111	0.665883	0.672713	0.693937
61.9	0.953438	0.664677	0.672952	0.693639
62	0.953139	0.664349	0.673618	0.693361
62.1	0.953031	0.664448	0.674188	0.692389
62.2	0.952998	0.664074	0.674118	0.691323
62.3	0.953674	0.662894	0.674721	0.690159
62.4	0.952868	0.662281	0.675088	0.689495
62.5	0.950634	0.661167	0.675564	0.689382
62.6	0.948618	0.66027	0.675426	0.690061
62.7	0.947405	0.660532	0.675847	0.691423
62.8	0.946289	0.661524	0.676014	0.693151
62.9	0.947523	0.662037	0.675843	0.695093
63	0.949373	0.662759	0.675529	0.69679
63.1	0.952791	0.663248	0.675247	0.697614
63.2	0.955499	0.662819	0.674138	0.697506
63.3	0.956942	0.66241	0.672664	0.696897
63.4	0.957666	0.661889	0.671568	0.69618
63.5	0.958824	0.661409	0.670055	0.69571
63.6	0.958937	0.66189	0.668949	0.696083
63.7	0.957832	0.662887	0.668108	0.696859
63.8	0.957322	0.663484	0.667729	0.697403
63.9	0.955439	0.664899	0.668072	0.697804
64	0.953535	0.66617	0.669077	0.697317
64.1	0.950398	0.666523	0.670132	0.696141
64.2	0.949542	0.666717	0.671326	0.695351
64.3	0.948619	0.666822	0.672316	0.694954
64.4	0.949488	0.665729	0.671873	0.693754
64.5	0.950607	0.664566	0.670732	0.693163
64.6	0.954156	0.663606	0.669348	0.693083
64.7	0.957046	0.662202	0.668275	0.692204
64.8	0.960305	0.661502	0.666943	0.691147
64.9	0.963587	0.662594	0.666443	0.691104
65	0.966816	0.664073	0.666619	0.691022
65.1	0.968045	0.666019	0.667258	0.690867
65.2	0.967855	0.667842	0.667477	0.691081
65.3	0.967883	0.668508	0.667466	0.691253
65.4	0.966495	0.667417	0.667267	0.691422
65.5	0.962724	0.666119	0.666878	0.691535
65.6	0.958526	0.663918	0.666255	0.690898
65.7	0.955566	0.663264	0.665681	0.69006
65.8	0.952397	0.663797	0.666014	0.689947
65.9	0.949101	0.6652	0.666211	0.689186
66	0.948752	0.66617	0.66635	0.688242
66.1	0.949934	0.667178	0.666523	0.688129
66.2	0.951195	0.666697	0.667211	0.68801
66.3	0.952946	0.665863	0.667197	0.687207
66.4	0.955556	0.664903	0.667296	0.687005
66.5	0.957494	0.664428	0.667489	0.68715
66.6	0.958899	0.664707	0.667314	0.686929
66.7	0.958971	0.665555	0.666707	0.687064
66.8	0.958137	0.665891	0.666438	0.687128
66.9	0.958659	0.666139	0.665878	0.686707
67	0.959247	0.666001	0.665036	0.686054
67.1	0.960044	0.665889	0.664674	0.68564
67.2	0.962741	0.665454	0.664798	0.685106
67.3	0.965741	0.665851	0.665383	0.685069
67.4	0.965695	0.665924	0.666513	0.685991
67.5	0.964637	0.666157	0.667781	0.6876
67.6	0.963336	0.665473	0.668784	0.689229
67.7	0.960926	0.665132	0.668809	0.690962
67.8	0.958708	0.663977	0.668023	0.692388
67.9	0.958765	0.662925	0.666738	0.69272
68	0.961184	0.661869	0.665284	0.691729
68.1	0.9637	0.661502	0.663827	0.690256
68.2	0.965317	0.660757	0.663429	0.688697
68.3	0.966053	0.660564	0.66288	0.687372
68.4	0.965618	0.661045	0.662364	0.68666
68.5	0.962005	0.662206	0.662382	0.686661
68.6	0.95713	0.66301	0.662695	0.687298
68.7	0.954195	0.664077	0.662251	0.687318
68.8	0.952604	0.664934	0.662328	0.686472
68.9	0.952257	0.665507	0.66286	0.685036
69	0.954043	0.665554	0.663159	0.683723
69.1	0.958091	0.665894	0.662978	0.681763
69.2	0.96153	0.665817	0.662427	0.680637
69.3	0.96398	0.66587	0.661732	0.680436
69.4	0.965704	0.665609	0.66104	0.681151
69.5	0.966316	0.665357	0.659914	0.682275
69.6	0.965477	0.665147	0.659495	0.68422
69.7	0.964661	0.666203	0.66006	0.685648
69.8	0.9644	0.666698	0.660831	0.687099
69.9	0.963474	0.667058	0.661043	0.687367
70	0.963449	0.667133	0.661928	0.686752
70.1	0.964506	0.66706	0.662139	0.685464
70.2	0.965183	0.665604	0.662237	0.684407
70.3	0.964739	0.664572	0.662067	0.682754
70.4	0.963531	0.664047	0.662213	0.682924
70.5	0.961695	0.664117	0.662306	0.683671
70.6	0.959051	0.663837	0.662637	0.684703
70.7	0.956438	0.664216	0.662569	0.685877
70.8	0.95534	0.66476	0.663099	0.687023
70.9	0.956223	0.664751	0.663475	0.68629
71	0.957189	0.66394	0.662656	0.685376
71.1	0.957757	0.663918	0.661527	0.684585
71.2	0.958304	0.663827	0.660267	0.683747
71.3	0.958885	0.664158	0.65803	0.683462
71.4	0.959924	0.665232	0.656902	0.683979
71.5	0.961602	0.667096	0.657502	0.68441
71.6	0.9629	0.668464	0.658722	0.6846
71.7	0.96444	0.669662	0.660418	0.68472
71.8	0.964131	0.669765	0.662831	0.684359
71.9	0.961421	0.669424	0.663797	0.683472
72	0.957397	0.668507	0.663573	0.682355
72.1	0.95471	0.667396	0.662995	0.681329
72.2	0.950779	0.666352	0.661945	0.680649
72.3	0.948129	0.665633	0.660705	0.680604
72.4	0.947347	0.664697	0.659744	0.681163
72.5	0.947155	0.663944	0.659026	0.681896
72.6	0.94678	0.663994	0.658411	0.682205
72.7	0.947385	0.664237	0.658114	0.682309
72.8	0.948901	0.664546	0.657341	0.68205
72.9	0.950123	0.66518	0.657083	0.682129
73	0.951746	0.666129	0.656938	0.682483
73.1	0.953859	0.666314	0.65661	0.683397
73.2	0.95782	0.666429	0.65613	0.683473
73.3	0.961645	0.666761	0.656441	0.683279
73.4	0.964985	0.667377	0.656355	0.682347
73.5	0.967644	0.667588	0.656241	0.681353
73.6	0.96919	0.667849	0.656338	0.679642
73.7	0.968615	0.667666	0.657227	0.678146
73.8	0.965715	0.667724	0.657885	0.676565
73.9	0.962918	0.666717	0.658737	0.675346
74	0.960887	0.665702	0.659837	0.674301
74.1	0.958765	0.665198	0.660896	0.674166
74.2	0.957103	0.665435	0.661192	0.67465
74.3	0.957397	0.66499	0.661565	0.675395
74.4	0.957002	0.665714	0.661577	0.675549
74.5	0.956276	0.66688	0.660938	0.675343
74.6	0.955573	0.667356	0.660121	0.675057
74.7	0.954752	0.666743	0.658763	0.674712
74.8	0.953159	0.666663	0.657018	0.674788
74.9	0.953043	0.665936	0.656123	0.675873
75	0.953315	0.664375	0.65555	0.676814
75.1	0.954291	0.663067	0.654657	0.677191
75.2	0.956123	0.663147	0.654807	0.677442
75.3	0.958421	0.66284	0.655226	0.677639
75.4	0.959609	0.662364	0.654913	0.676876
75.5	0.960036	0.662751	0.655258	0.676299
75.6	0.960779	0.663377	0.655933	0.676272
75.7	0.960535	0.662693	0.655529	0.675958
75.8	0.959186	0.662562	0.654903	0.674651
75.9	0.958244	0.663033	0.654281	0.673909
76	0.958556	0.663005	0.652963	0.673473
76.1	0.958341	0.662756	0.652293	0.672606
76.2	0.957335	0.663529	0.652578	0.672606
76.3	0.957461	0.663505	0.653218	0.673794
76.4	0.957777	0.663361	0.653821	0.674838
76.5	0.9562	0.663464	0.654971	0.675326
76.6	0.954314	0.663251	0.655709	0.675999
76.7	0.953514	0.662744	0.656073	0.676106
76.8	0.953465	0.662926	0.656167	0.675252
76.9	0.953939	0.662736	0.656423	0.674081
77	0.956508	0.662659	0.655822	0.673635
77.1	0.958633	0.663195	0.65449	0.673322
77.2	0.960892	0.662988	0.65321	0.67267
77.3	0.962336	0.662283	0.652082	0.672549
77.4	0.962841	0.662145	0.651131	0.67316
77.5	0.962395	0.661762	0.651037	0.67331
77.6	0.963371	0.661202	0.652091	0.673155
77.7	0.96449	0.661457	0.653433	0.673723
77.8	0.964831	0.662239	0.65481	0.674425
77.9	0.965037	0.662992	0.655713	0.674406
78	0.965074	0.663888	0.65617	0.67415
78.1	0.963786	0.665002	0.656229	0.67437
78.2	0.961855	0.666142	0.655716	0.674152
78.3	0.959752	0.667024	0.654407	0.673734
78.4	0.957523	0.667361	0.653816	0.674206
78.5	0.953939	0.667477	0.653277	0.6752
78.6	0.951633	0.667039	0.652236	0.675785
78.7	0.949289	0.666718	0.651362	0.676382
78.8	0.948205	0.666415	0.65171	0.676865
78.9	0.948718	0.666223	0.651808	0.676749
79	0.950876	0.665972	0.651287	0.676218
79.1	0.951294	0.666046	0.651002	0.675443
79.2	0.952197	0.665884	0.651325	0.674724
79.3	0.952822	0.666026	0.650899	0.674075
79.4	0.952276	0.666279	0.649663	0.672789
79.5	0.951878	0.6668	0.649296	0.671692
79.6	0.952887	0.667288	0.649204	0.671401
79.7	0.954135	0.667634	0.648713	0.671425
79.8	0.955698	0.667361	0.648931	0.671865
79.9	0.956823	0.666783	0.650119	0.67317
80	0.95825	0.66586	0.651003	0.674349
80.1	0.960395	0.664852	0.651556	0.674934
80.2	0.96174	0.663682	0.651292	0.674487
80.3	0.961112	0.662639	0.649556	0.673262
80.4	0.961501	0.662033	0.647581	0.672187
80.5	0.961052	0.661798	0.645663	0.67156
80.6	0.95825	0.661598	0.644158	0.671285
80.7	0.956933	0.661595	0.643977	0.672378
80.8	0.959022	0.661593	0.645131	0.674013
80.9	0.960832	0.661551	0.646637	0.674969
81	0.962555	0.661701	0.64849	0.675534
81.1	0.966494	0.662178	0.649987	0.675507
81.2	0.967827	0.662581	0.651077	0.67449
81.3	0.966456	0.663632	0.651368	0.673687
81.4	0.964809	0.664646	0.650474	0.672768
81.5	0.962971	0.665267	0.64933	0.671385
81.6	0.958971	0.665743	0.648584	0.670202
81.7	0.957151	0.666393	0.647173	0.669434
81.8	0.956269	0.666037	0.646765	0.668065
81.9	0.955513	0.665865	0.647501	0.667352
82	0.955811	0.665931	0.648278	0.667448
82.1	0.957744	0.665361	0.648115	0.66742
82.2	0.957982	0.664661	0.648563	0.66701
82.3	0.957056	0.664664	0.648523	0.667037
82.4	0.955785	0.664247	0.648047	0.666961
82.5	0.953916	0.663777	0.647072	0.666593
82.6	0.951111	0.664111	0.647305	0.666843
82.7	0.950306	0.664701	0.647686	0.668068
82.8	0.95137	0.665072	0.647888	0.669075
82.9	0.951811	0.665118	0.648221	0.670069
83	0.95174	0.664581	0.649124	0.671012
83.1	0.953522	0.663448	0.649202	0.671946
83.2	0.953982	0.662271	0.6491	0.671933
83.3	0.953794	0.661539	0.648948	0.671778
83.4	0.956501	0.661594	0.648611	0.67139
83.5	0.960182	0.662213	0.648606	0.670983
83.6	0.9617	0.663054	0.649104	0.669961
83.7	0.963653	0.663529	0.649286	0.669409
83.8	0.96515	0.663229	0.64983	0.668797
83.9	0.96286	0.662976	0.650516	0.667999
84	0.960155	0.663083	0.649775	0.667621
84.1	0.958772	0.663257	0.648664	0.667843
84.2	0.956442	0.663466	0.648365	0.667601
84.3	0.95466	0.664085	0.647865	0.66807
84.4	0.95528	0.664575	0.647534	0.669309
84.5	0.956037	0.664285	0.648543	0.66998
84.6	0.956651	0.664269	0.649459	0.670112
84.7	0.958934	0.664553	0.649436	0.670962
84.8	0.960531	0.665269	0.649383	0.671289
84.9	0.962087	0.665389	0.649172	0.670778
85	0.96383	0.66546	0.648808	0.670391
85.1	0.965134	0.665684	0.649372	0.670157
85.2	0.96609	0.665937	0.650373	0.66915
85.3	0.968158	0.665286	0.651274	0.668289
85.4	0.970215	0.665115	0.651893	0.668669
85.5	0.972173	0.665602	0.651896	0.669373
85.6	0.974102	0.665393	0.650907	0.670197
85.7	0.975092	0.66503	0.649564	0.671125
85.8	0.974623	0.664808	0.648266	0.671422
85.9	0.972311	0.664609	0.647215	0.67043
86	0.96909	0.664564	0.646786	0.668748
86.1	0.966823	0.664723	0.646323	0.667063
86.2	0.966328	0.664187	0.646108	0.665488
86.3	0.966127	0.664784	0.646025	0.664648
86.4	0.967528	0.665685	0.645997	0.663833
86.5	0.96983	0.666064	0.645579	0.663838
86.6	0.970491	0.666094	0.64536	0.663499
86.7	0.968325	0.666972	0.645123	0.663462
86.8	0.967175	0.666672	0.644669	0.663393
86.9	0.966177	0.665786	0.643964	0.663773
87	0.964839	0.664902	0.643105	0.66398
87.1	0.963648	0.664361	0.642782	0.664651
87.2	0.964549	0.664023	0.642703	0.665407
87.3	0.965008	0.66383	0.643269	0.665915
87.4	0.964759	0.663428	0.644433	0.666613
87.5	0.963299	0.663179	0.646216	0.66728
87.6	0.962951	0.663151	0.647592	0.668087
87.7	0.962672	0.662485	0.648562	0.668853
87.8	0.961155	0.661356	0.64846	0.669685
87.9	0.959141	0.660475	0.647331	0.669899
88	0.958545	0.659204	0.645325	0.669475
88.1	0.957354	0.658424	0.643383	0.668522
88.2	0.954762	0.658074	0.641713	0.667444
88.3	0.953854	0.658849	0.640935	0.666259
88.4	0.953874	0.660178	0.640716	0.666048
88.5	0.95431	0.662593	0.641163	0.666339
88.6	0.955681	0.664226	0.64145	0.66674
88.7	0.958124	0.665402	0.641332	0.666683
88.8	0.959893	0.665907	0.64059	0.666445
88.9	0.961859	0.665833	0.640399	0.665124
89	0.96298	0.664082	0.640107	0.664307
89.1	0.962893	0.662058	0.640169	0.664328
89.2	0.962214	0.660822	0.641125	0.664778
89.3	0.961934	0.659895	0.642837	0.665926
89.4	0.96156	0.659299	0.644413	0.667454
89.5	0.962233	0.660079	0.646014	0.667817
89.6	0.962455	0.661671	0.646993	0.666828
89.7	0.962877	0.66287	0.646696	0.665074
89.8	0.964059	0.664574	0.646081	0.662509
89.9	0.964495	0.665815	0.644934	0.659788
90	0.963975	0.666361	0.644082	0.657958
90.1	0.963915	0.666176	0.643935	0.656754
90.2	0.963471	0.665568	0.645165	0.65705
90.3	0.960522	0.663934	0.64623	0.658499
90.4	0.958895	0.6626	0.647501	0.66064
90.5	0.957756	0.661548	0.648037	0.662296
90.6	0.957478	0.660798	0.647871	0.663523
90.7	0.957667	0.660183	0.646241	0.663187
90.8	0.960342	0.659956	0.644459	0.661762
90.9	0.961959	0.660189	0.642748	0.659914
91	0.963882	0.660532	0.641284	0.658926
91.1	0.965464	0.661692	0.640466	0.659426
91.2	0.96789	0.66316	0.640556	0.661434
91.3	0.968811	0.664035	0.640887	0.664091
91.4	0.969496	0.663802	0.640331	0.666611
91.5	0.968626	0.663389	0.640174	0.667965
91.6	0.96862	0.662108	0.63977	0.667541
91.7	0.967348	0.660642	0.639269	0.666122
91.8	0.96604	0.660263	0.638489	0.664189
91.9	0.964746	0.660926	0.639338	0.662343
92	0.96441	0.661535	0.639644	0.661315
92.1	0.96213	0.661392	0.63997	0.6611
92.2	0.960648	0.661387	0.640929	0.660811
92.3	0.959837	0.661166	0.642348	0.660699
92.4	0.959486	0.660326	0.642526	0.660987
92.5	0.959569	0.6596	0.642739	0.660926
92.6	0.960053	0.659989	0.642663	0.66093
92.7	0.959579	0.660448	0.64176	0.661307
92.8	0.9593	0.660812	0.64053	0.661553
92.9	0.959074	0.661933	0.640089	0.661392
93	0.957666	0.663047	0.64008	0.661165
93.1	0.95763	0.663927	0.640455	0.660628
93.2	0.95863	0.664543	0.641086	0.660529
93.3	0.959048	0.664921	0.642367	0.66086
93.4	0.960325	0.664665	0.642953	0.661182
93.5	0.96234	0.664843	0.643512	0.661478
93.6	0.963133	0.665578	0.644121	0.662393
93.7	0.963046	0.66606	0.644727	0.66289
93.8	0.963119	0.666484	0.64418	0.663254
93.9	0.961871	0.667011	0.643597	0.663695
94	0.960946	0.667124	0.643042	0.664032
94.1	0.959823	0.666488	0.642315	0.663601
94.2	0.95921	0.666548	0.64134	0.662646
94.3	0.958811	0.66683	0.640979	0.661247
94.4	0.957733	0.666953	0.640981	0.660096
94.5	0.956152	0.66703	0.640235	0.659817
94.6	0.956441	0.666845	0.639211	0.659582
94.7	0.956267	0.666182	0.638816	0.659854
94.8	0.955907	0.665309	0.638399	0.660433
94.9	0.956622	0.66468	0.638369	0.660312
95	0.95689	0.663983	0.639341	0.659457
95.1	0.955236	0.6641	0.640784	0.659186
95.2	0.954686	0.664419	0.641256	0.658804
95.3	0.953893	0.664923	0.641831	0.658112
95.4	0.953521	0.665273	0.642108	0.658339
95.5	0.954538	0.664904	0.641599	0.658441
95.6	0.95606	0.663307	0.640375	0.658162
95.7	0.956119	0.661355	0.639752	0.657971
95.8	0.956498	0.65908	0.639117	0.658588
95.9	0.957899	0.657059	0.63782	0.658583
96	0.959168	0.65672	0.636473	0.659231
96.1	0.960929	0.657629	0.63602	0.659954
96.2	0.964262	0.659194	0.635513	0.660692
96.3	0.967371	0.661029	0.634821	0.660929
96.4	0.967172	0.662593	0.6349	0.661457
96.5	0.966174	0.662983	0.635705	0.661729
96.6	0.964352	0.66307	0.636228	0.661849
96.7	0.961424	0.662668	0.636774	0.661667
96.8	0.959322	0.662304	0.637498	0.661383
96.9	0.959392	0.661648	0.638079	0.660617
97	0.959363	0.661284	0.638472	0.659091
97.1	0.960678	0.660625	0.638638	0.657371
97.2	0.962615	0.660187	0.638913	0.656134
97.3	0.963728	0.659901	0.638914	0.655022
97.4	0.965396	0.660187	0.638911	0.654536
97.5	0.968051	0.660267	0.638925	0.655201
97.6	0.969697	0.660157	0.638897	0.656232
97.7	0.970406	0.659949	0.638691	0.657034
97.8	0.971537	0.659515	0.638957	0.657727
97.9	0.971277	0.659235	0.639226	0.658118
98	0.970039	0.658991	0.639188	0.657623
98.1	0.969014	0.659558	0.639391	0.657527
98.2	0.96787	0.660613	0.639416	0.657357
98.3	0.966127	0.661607	0.639271	0.657194
98.4	0.963373	0.661942	0.638523	0.657002
98.5	0.959543	0.6631	0.637737	0.657189
98.6	0.95546	0.663899	0.637016	0.656561
98.7	0.954049	0.664003	0.636906	0.656136
98.8	0.95245	0.664514	0.636604	0.655926
98.9	0.953515	0.665301	0.63762	0.655833
99	0.95663	0.665491	0.639104	0.656111
99.1	0.960027	0.66578	0.640683	0.657227
99.2	0.960127	0.665791	0.641926	0.658342
99.3	0.961381	0.665431	0.643164	0.659179
99.4	0.962163	0.665231	0.643128	0.659551
99.5	0.962188	0.66471	0.643028	0.659101
99.6	0.961868	0.663728	0.642527	0.657589
99.7	0.963512	0.663476	0.641356	0.655643
99.8	0.963519	0.663072	0.640226	0.653619
99.9	0.961247	0.663139	0.639678	0.651955
100	0.958703	0.663769	0.638429	0.650321
100.1	0.955403	0.665077	0.637002	0.649975
100.2	0.950932	0.666627	0.636183	0.649961
100.3	0.948878	0.668733	0.635507	0.650345
100.4	0.949765	0.669462	0.634835	0.650843
100.5	0.951683	0.669257	0.634874	0.652383
100.6	0.955761	0.668471	0.635328	0.653175
100.7	0.961058	0.667048	0.635949	0.654102
100.8	0.964075	0.664732	0.636441	0.654945
100.9	0.965278	0.663465	0.636899	0.656059
101	0.965141	0.662753	0.636829	0.655889
101.1	0.964982	0.662034	0.636554	0.65569
101.2	0.964325	0.661689	0.635826	0.65544
101.3	0.964856	0.662318	0.63524	0.655282
101.4	0.966187	0.662466	0.634716	0.655062
101.5	0.96899	0.663041	0.63486	0.65605
101.6	0.969931	0.663889	0.635211	0.656987
101.7	0.969559	0.664208	0.636435	0.65776
101.8	0.968492	0.664098	0.637305	0.658093
101.9	0.96705	0.663964	0.63778	0.658087
102	0.964584	0.663397	0.637197	0.657339
102.1	0.962991	0.66281	0.636479	0.656563
102.2	0.96319	0.66262	0.634771	0.655454
102.3	0.964261	0.662632	0.633879	0.654989
102.4	0.965327	0.663132	0.633165	0.65413
102.5	0.965788	0.663343	0.633548	0.653421
102.6	0.965968	0.663299	0.634162	0.653185
102.7	0.964875	0.663248	0.635325	0.65372
102.8	0.963375	0.663261	0.635798	0.65323
102.9	0.962148	0.663647	0.636991	0.653361
103	0.961834	0.664866	0.63802	0.653923
103.1	0.961866	0.666651	0.638884	0.654252
103.2	0.963062	0.668185	0.639696	0.654361
103.3	0.962827	0.668775	0.640983	0.655581
103.4	0.962074	0.66844	0.641442	0.656968
103.5	0.961825	0.667693	0.641278	0.657522
103.6	0.960113	0.666252	0.641055	0.657979
103.7	0.958275	0.664887	0.640872	0.658174
103.8	0.958855	0.66457	0.639821	0.658376
103.9	0.958938	0.664339	0.638383	0.658053
104	0.958545	0.663632	0.637028	0.658523
104.1	0.961202	0.663128	0.636197	0.659019
104.2	0.962991	0.662764	0.635289	0.659485
104.3	0.963808	0.661466	0.634611	0.659104
104.4	0.966303	0.660118	0.634899	0.658845
104.5	0.968865	0.659436	0.63585	0.657824
104.6	0.968799	0.658941	0.63603	0.656241
104.7	0.969365	0.658187	0.636117	0.654407
104.8	0.970444	0.658243	0.637367	0.652523
104.9	0.970657	0.659015	0.637999	0.650501
105	0.970321	0.659765	0.638177	0.649008
105.1	0.970149	0.66086	0.638652	0.648408
105.2	0.969207	0.66274	0.639261	0.648628
105.3	0.967468	0.665002	0.638462	0.649886
105.4	0.965784	0.666892	0.637842	0.651479
105.5	0.963527	0.668408	0.636851	0.653066
105.6	0.962835	0.668948	0.635512	0.654918
105.7	0.963892	0.668674	0.633836	0.656415
105.8	0.964674	0.666998	0.633194	0.657007
105.9	0.965439	0.664714	0.632647	0.657282
106	0.968008	0.662237	0.633267	0.657063
106.1	0.969429	0.660402	0.634259	0.655868
106.2	0.968401	0.658866	0.635751	0.654725
106.3	0.967425	0.658439	0.636103	0.653895
106.4	0.966511	0.659135	0.636662	0.653728
106.5	0.964295	0.660256	0.63666	0.654066
106.6	0.962482	0.661298	0.63693	0.654666
106.7	0.962775	0.661849	0.636507	0.654745
106.8	0.964012	0.662309	0.63664	0.654587
106.9	0.964332	0.661787	0.636466	0.653767
107	0.964521	0.661655	0.636248	0.652754
107.1	0.96378	0.661863	0.635397	0.652058
107.2	0.962029	0.663243	0.635134	0.652207
107.3	0.959675	0.663881	0.635114	0.653124
107.4	0.958809	0.665356	0.635244	0.654712
107.5	0.959582	0.666386	0.634587	0.656497
107.6	0.961643	0.666883	0.634363	0.657582
107.7	0.963361	0.666095	0.63382	0.657534
107.8	0.965802	0.66604	0.633239	0.656195
107.9	0.967348	0.665277	0.632612	0.653671
108	0.967692	0.66433	0.633028	0.651337
108.1	0.967634	0.663324	0.633994	0.650098
108.2	0.969044	0.66293	0.635046	0.64985
108.3	0.968493	0.662242	0.635598	0.650757
108.4	0.968474	0.661488	0.635781	0.652543
108.5	0.968022	0.660782	0.635252	0.653535
108.6	0.96694	0.660395	0.633295	0.65385
108.7	0.963418	0.659697	0.631457	0.653943
108.8	0.961136	0.659003	0.630087	0.653676
108.9	0.95831	0.659512	0.629646	0.652721
109	0.956152	0.661053	0.630055	0.652345
109.1	0.955445	0.663094	0.631948	0.651905
109.2	0.957348	0.66573	0.633981	0.65131
109.3	0.95897	0.668435	0.635974	0.650826
109.4	0.959853	0.670032	0.636907	0.651303
109.5	0.960077	0.669567	0.637413	0.651866
109.6	0.958474	0.668017	0.637027	0.652527
109.7	0.9553	0.666128	0.636641	0.652613
109.8	0.953415	0.664196	0.63619	0.652616
109.9	0.953538	0.662357	0.63608	0.651906
110	0.954637	0.662127	0.635573	0.65044
110.1	0.957362	0.663087	0.635251	0.649245
110.2	0.960491	0.664349	0.634385	0.649313
110.3	0.961391	0.665789	0.633324	0.648805
110.4	0.96015	0.667175	0.632816	0.648776
110.5	0.958567	0.667918	0.632682	0.64971
110.6	0.955819	0.667775	0.632739	0.650304
110.7	0.953375	0.667385	0.633039	0.650394
110.8	0.952917	0.666649	0.633685	0.651176
110.9	0.953625	0.666596	0.633733	0.652298
111	0.954584	0.666793	0.634116	0.653427
111.1	0.955077	0.667272	0.634227	0.655303
111.2	0.955935	0.667013	0.634564	0.656587
111.3	0.956715	0.666943	0.634776	0.657951
111.4	0.958623	0.665994	0.635244	0.658317
111.5	0.959455	0.664864	0.634986	0.657962
111.6	0.961364	0.663506	0.634684	0.656957
111.7	0.961189	0.662903	0.634326	0.656917
111.8	0.960303	0.662122	0.633817	0.656107
111.9	0.957125	0.66177	0.632694	0.656007
112	0.955141	0.661722	0.631561	0.656287
112.1	0.954488	0.66211	0.630528	0.656221
112.2	0.956126	0.663017	0.629449	0.65494
112.3	0.95776	0.664483	0.628891	0.654251
112.4	0.960922	0.666192	0.629009	0.653243
112.5	0.96361	0.667443	0.629589	0.652199
112.6	0.963408	0.667818	0.630222	0.651589
112.7	0.962072	0.667307	0.63064	0.651995
112.8	0.960731	0.666169	0.630714	0.652362
112.9	0.959206	0.664139	0.630944	0.652294
113	0.956873	0.661998	0.630979	0.651958
113.1	0.956894	0.660867	0.630571	0.651112
113.2	0.957873	0.660044	0.630516	0.649923
113.3	0.958689	0.660047	0.629874	0.649031
113.4	0.959455	0.661516	0.628711	0.649096
113.5	0.961687	0.664126	0.627762	0.649239
113.6	0.963009	0.665976	0.627368	0.650471
113.7	0.963499	0.667568	0.626314	0.652078
113.8	0.965025	0.66804	0.626094	0.652933
113.9	0.965509	0.666825	0.626422	0.65319
114	0.965482	0.664898	0.626546	0.653799
114.1	0.965389	0.66397	0.626524	0.653281
114.2	0.965689	0.663233	0.627316	0.652312
114.3	0.964942	0.663139	0.627665	0.652117
114.4	0.965875	0.664227	0.627222	0.652246
114.5	0.966287	0.664227	0.627128	0.652038
114.6	0.966166	0.662986	0.627449	0.652411
114.7	0.966	0.661346	0.627955	0.652718
114.8	0.965792	0.659984	0.628675	0.652349
114.9	0.964644	0.658212	0.630439	0.651898
115	0.964319	0.657973	0.632092	0.65164
115.1	0.965437	0.658639	0.632984	0.651582
115.2	0.966565	0.660512	0.63304	0.651997
115.3	0.967669	0.661832	0.633357	0.652556
115.4	0.967985	0.663104	0.633312	0.652037
115.5	0.967069	0.66422	0.632931	0.650884
115.6	0.964062	0.664805	0.633365	0.648916
115.7	0.96019	0.664569	0.634275	0.646801
115.8	0.957176	0.664399	0.635163	0.645083
115.9	0.956119	0.664216	0.635541	0.645125
116	0.956106	0.663577	0.635764	0.646357
116.1	0.957103	0.663183	0.635144	0.648734
116.2	0.95854	0.662706	0.634455	0.650855
116.3	0.95983	0.662231	0.632789	0.652257
116.4	0.960511	0.661911	0.631212	0.652491
116.5	0.961692	0.66169	0.630188	0.651968
116.6	0.963857	0.661239	0.630137	0.650563
116.7	0.966737	0.661295	0.629829	0.649216
116.8	0.968314	0.661738	0.630535	0.648802
116.9	0.969159	0.662413	0.631439	0.648987
117	0.968018	0.662408	0.631862	0.649714
117.1	0.965606	0.662774	0.631168	0.650692
117.2	0.962789	0.662806	0.630628	0.651551
117.3	0.961164	0.662459	0.630139	0.652115
117.4	0.959356	0.661922	0.630178	0.652588
117.5	0.959103	0.663134	0.630884	0.652167
117.6	0.959682	0.664518	0.632379	0.652008
117.7	0.96077	0.665649	0.633988	0.6522
117.8	0.962492	0.66707	0.635023	0.651879
117.9	0.96392	0.668389	0.635326	0.651354
118	0.965078	0.668466	0.634857	0.651288
118.1	0.965904	0.668142	0.633526	0.650633
118.2	0.966203	0.667685	0.632095	0.649352
118.3	0.965752	0.666544	0.630934	0.648191
118.4	0.967075	0.665533	0.629831	0.646742
118.5	0.968125	0.664625	0.629277	0.64557
118.6	0.969126	0.663746	0.629571	0.645052
118.7	0.968426	0.66323	0.629904	0.645526
118.8	0.966058	0.663111	0.630049	0.646878
118.9	0.962848	0.66262	0.630444	0.648599
119	0.959821	0.661358	0.630743	0.649789
119.1	0.956005	0.659829	0.63086	0.650279
119.2	0.953345	0.658691	0.6308	0.649724
119.3	0.953207	0.657783	0.630546	0.647738
119.4	0.952356	0.657108	0.629632	0.646152
119.5	0.952141	0.657928	0.628495	0.644909
119.6	0.953378	0.658962	0.626951	0.644123
119.7	0.955745	0.659174	0.625312	0.644181
119.8	0.95745	0.659297	0.623918	0.6456
119.9	0.959382	0.65932	0.62349	0.646083
120	0.959834	0.658337	0.622824	0.645876
120.1	0.960089	0.657742	0.622434	0.645972
120.2	0.961035	0.658274	0.622456	0.645765
120.3	0.961632	0.658384	0.622713	0.644809
120.4	0.961742	0.659185	0.622444	0.64435
120.5	0.962807	0.66067	0.623093	0.645226
120.6	0.963521	0.661317	0.624614	0.645884
120.7	0.962543	0.660868	0.626532	0.646275
120.8	0.961083	0.661165	0.628564	0.64658
120.9	0.961361	0.660806	0.631054	0.646996
121	0.96156	0.66025	0.632775	0.646374
121.1	0.96122	0.660182	0.633648	0.645302
121.2	0.961879	0.660643	0.633964	0.64446
121.3	0.96288	0.661242	0.633506	0.644268
121.4	0.963079	0.661925	0.632453	0.644018
121.5	0.963431	0.662507	0.631628	0.644015
121.6	0.964803	0.663716	0.630325	0.644622
121.7	0.964581	0.664343	0.628551	0.645604
121.8	0.964217	0.663853	0.627327	0.645829
121.9	0.964026	0.663249	0.62655	0.646108
122	0.964594	0.662439	0.625476	0.646774
122.1	0.962998	0.661404	0.625036	0.646732
122.2	0.96158	0.661517	0.625576	0.645877
122.3	0.960817	0.662419	0.625974	0.645892
122.4	0.958492	0.663885	0.626123	0.64637
122.5	0.953665	0.665693	0.626527	0.647191
122.6	0.951377	0.666694	0.626923	0.648865
122.7	0.951029	0.666454	0.626568	0.650931
122.8	0.949989	0.666095	0.626366	0.65234
122.9	0.950636	0.664961	0.62555	0.652654
123	0.953286	0.663482	0.625088	0.651915
123.1	0.954779	0.66273	0.624873	0.650287
123.2	0.954958	0.663031	0.625029	0.648801
123.3	0.955719	0.663202	0.625425	0.647594
123.4	0.957354	0.663857	0.627389	0.646481
123.5	0.959292	0.664926	0.628853	0.645657
123.6	0.961247	0.665732	0.629767	0.645597
123.7	0.964046	0.665632	0.630332	0.645453
123.8	0.966197	0.665478	0.630532	0.645083
123.9	0.967049	0.664725	0.63009	0.645911
124	0.96762	0.663208	0.629947	0.646697
124.1	0.969383	0.661432	0.629876	0.646922
124.2	0.970369	0.660659	0.630343	0.647135
124.3	0.971826	0.660254	0.630836	0.647239
124.4	0.972555	0.660635	0.630619	0.646057
124.5	0.971311	0.661919	0.630647	0.645103
124.6	0.968225	0.663061	0.631125	0.64424
124.7	0.965522	0.662893	0.631074	0.64363
124.8	0.963595	0.662578	0.631008	0.643495
124.9	0.962052	0.662045	0.631662	0.644647
125	0.96248	0.661049	0.631616	0.645392
125.1	0.963512	0.660927	0.631234	0.6466
125.2	0.963574	0.661783	0.631266	0.647145
125.3	0.962131	0.662212	0.631493	0.647156
125.4	0.960772	0.662014	0.630822	0.645881
125.5	0.958547	0.661936	0.630162	0.645361
125.6	0.956423	0.661336	0.629712	0.643876
125.7	0.955011	0.660378	0.629136	0.643064
125.8	0.95378	0.659922	0.628442	0.64251
125.9	0.953063	0.660358	0.628586	0.642518
126	0.953804	0.660837	0.629437	0.642075
126.1	0.95542	0.661515	0.62933	0.642848
126.2	0.95751	0.662278	0.629151	0.643799
126.3	0.960856	0.662627	0.628621	0.644849
126.4	0.964281	0.662269	0.627901	0.645738
126.5	0.966876	0.661839	0.626485	0.646682
126.6	0.969107	0.66144	0.625628	0.647434
126.7	0.969787	0.661348	0.62503	0.647544
126.8	0.968975	0.66176	0.625123	0.647408
126.9	0.96823	0.663088	0.625087	0.648232
127	0.966986	0.664591	0.625525	0.64923
127.1	0.964443	0.665285	0.626344	0.649276
127.2	0.96242	0.665271	0.626675	0.64934
127.3	0.960668	0.664574	0.626577	0.649578
127.4	0.958297	0.662962	0.626746	0.648235
127.5	0.956159	0.660877	0.626646	0.646243
127.6	0.955734	0.659819	0.626631	0.644793
127.7	0.95701	0.659282	0.62677	0.643186
127.8	0.959443	0.659467	0.626654	0.641154
127.9	0.961836	0.660338	0.62641	0.639846
128	0.964736	0.661579	0.626556	0.639546
128.1	0.9667	0.66207	0.626768	0.639519
128.2	0.966848	0.662281	0.627202	0.640273
128.3	0.966579	0.662261	0.627917	0.642451
128.4	0.965557	0.661569	0.628427	0.645312
128.5	0.963661	0.660806	0.628328	0.647225
128.6	0.962104	0.660413	0.627411	0.648927
128.7	0.962502	0.660557	0.626286	0.650357
128.8	0.962994	0.660715	0.624945	0.650167
128.9	0.964809	0.660893	0.623986	0.648914
129	0.966823	0.661404	0.623652	0.648404
129.1	0.967898	0.661895	0.624284	0.647852
129.2	0.966468	0.662059	0.625387	0.64697
129.3	0.963487	0.662084	0.626948	0.646756
129.4	0.960769	0.662802	0.628349	0.646918
129.5	0.959279	0.663207	0.629299	0.646887
129.6	0.959422	0.663634	0.629099	0.646899
129.7	0.960497	0.663673	0.628222	0.646958
129.8	0.962692	0.663893	0.627004	0.646848
129.9	0.963534	0.663872	0.625648	0.647138
130	0.962918	0.663821	0.624574	0.646621
130.1	0.960823	0.663618	0.624677	0.645837
130.2	0.958825	0.664008	0.625251	0.645405
130.3	0.957588	0.66416	0.626265	0.644965
130.4	0.957966	0.66416	0.627439	0.643896
130.5	0.958311	0.664054	0.628187	0.644163
130.6	0.958441	0.664321	0.628372	0.644888
130.7	0.959202	0.664158	0.627768	0.645414
130.8	0.959329	0.663953	0.626454	0.646454
130.9	0.95817	0.663671	0.624977	0.647524
131	0.957558	0.663059	0.623553	0.646782
131.1	0.958616	0.661848	0.621632	0.645654
131.2	0.960248	0.661198	0.620412	0.644351
131.3	0.961474	0.661047	0.619962	0.642746
131.4	0.962671	0.661012	0.620312	0.641638
131.5	0.964258	0.661669	0.621207	0.642545
131.6	0.965882	0.662443	0.623481	0.644058
131.7	0.966058	0.662498	0.626086	0.645887
131.8	0.967146	0.662027	0.628625	0.647548
131.9	0.969327	0.661575	0.629904	0.649146
132	0.970163	0.660923	0.631168	0.649309
132.1	0.968765	0.660802	0.630996	0.648256
132.2	0.966637	0.661175	0.630108	0.646624
132.3	0.963172	0.661467	0.62831	0.64482
132.4	0.959469	0.662042	0.627074	0.642688
132.5	0.956917	0.663118	0.625481	0.641426
132.6	0.955774	0.664328	0.624857	0.64137
132.7	0.957249	0.665234	0.624719	0.641787
132.8	0.960517	0.666585	0.62518	0.642692
132.9	0.962356	0.666863	0.625687	0.643819
133	0.964673	0.666366	0.626367	0.644345
133.1	0.967364	0.664982	0.627441	0.644366
133.2	0.968124	0.663677	0.628122	0.644474
133.3	0.966916	0.661987	0.628398	0.644522
133.4	0.966923	0.661037	0.628627	0.644579
133.5	0.965729	0.660343	0.628014	0.645007
133.6	0.964497	0.66074	0.626126	0.645587
133.7	0.963949	0.6612	0.624622	0.645806
133.8	0.964687	0.661864	0.624273	0.645883
133.9	0.965655	0.662725	0.623779	0.645737
134	0.966899	0.663073	0.62444	0.645906
134.1	0.967497	0.662169	0.625424	0.645742
134.2	0.967325	0.661062	0.626155	0.645958
134.3	0.966116	0.660333	0.626097	0.64577
134.4	0.963933	0.659349	0.626645	0.645641
134.5	0.962864	0.658958	0.627042	0.645012
134.6	0.962718	0.659366	0.627886	0.645479
134.7	0.963747	0.66014	0.628946	0.645877
134.8	0.966036	0.660281	0.629952	0.646753
134.9	0.968748	0.660987	0.629904	0.647635
135	0.970089	0.661864	0.628919	0.648449
135.1	0.969724	0.662637	0.627608	0.647465
135.2	0.968633	0.663097	0.625645	0.645532
135.3	0.966976	0.663639	0.623605	0.643475
135.4	0.967241	0.66316	0.622272	0.641807
135.5	0.968177	0.662388	0.621946	0.640144
135.6	0.9701	0.661389	0.621904	0.639905
135.7	0.971151	0.660513	0.622446	0.641031
135.8	0.97227	0.660337	0.623406	0.642171
135.9	0.969792	0.660869	0.624417	0.642439
136	0.96624	0.661223	0.625024	0.643203
136.1	0.962485	0.661069	0.6249	0.643123
136.2	0.960471	0.660373	0.624805	0.642721
136.3	0.957855	0.658698	0.624441	0.642302
136.4	0.958147	0.656921	0.62372	0.642441
136.5	0.960193	0.655524	0.622777	0.642261
136.6	0.962422	0.65584	0.62271	0.642676
136.7	0.964335	0.657749	0.622569	0.642138
136.8	0.967587	0.660143	0.622087	0.641522
136.9	0.968964	0.661922	0.621934	0.641701
137	0.967903	0.663241	0.622835	0.641724
137.1	0.968178	0.662918	0.623465	0.641657
137.2	0.967158	0.661047	0.62392	0.642805
137.3	0.964695	0.659624	0.624753	0.643896
137.4	0.963708	0.659647	0.625237	0.64355
137.5	0.965658	0.66036	0.624688	0.643425
137.6	0.966343	0.661556	0.624252	0.643057
137.7	0.967923	0.663601	0.623541	0.642719
137.8	0.969367	0.665147	0.622801	0.642582
137.9	0.969216	0.665666	0.622399	0.643112
138	0.966286	0.665712	0.621974	0.643823
138.1	0.962231	0.665848	0.620807	0.645064
138.2	0.957676	0.665634	0.620573	0.645582
138.3	0.953962	0.665179	0.620816	0.646168
138.4	0.951629	0.664244	0.621136	0.646896
138.5	0.950656	0.663274	0.621928	0.647208
138.6	0.950887	0.662673	0.62349	0.646598
138.7	0.951149	0.662039	0.624725	0.645921
138.8	0.951347	0.661811	0.625321	0.644659
138.9	0.950973	0.661982	0.625686	0.642761
139	0.951237	0.662042	0.626258	0.640934
139.1	0.951991	0.661565	0.627241	0.639586
139.2	0.953187	0.660919	0.62816	0.639032
139.3	0.955025	0.659838	0.629628	0.639736
139.4	0.957359	0.659265	0.631102	0.640885
139.5	0.959671	0.659518	0.632134	0.641968
139.6	0.961863	0.660067	0.632006	0.643334
139.7	0.96472	0.661075	0.630923	0.64393
139.8	0.967046	0.661827	0.629205	0.643483
139.9	0.968758	0.662112	0.627567	0.643433
140	0.969237	0.661409	0.625446	0.643821
140.1	0.968157	0.660555	0.623583	0.643525
140.2	0.966906	0.659191	0.622512	0.643002
140.3	0.965757	0.659139	0.62156	0.642451
140.4	0.965671	0.65943	0.620659	0.641101
140.5	0.967136	0.659976	0.620539	0.639293
140.6	0.969375	0.660931	0.62111	0.638242
140.7	0.970907	0.662711	0.622445	0.638162
140.8	0.972074	0.663566	0.623967	0.638094
140.9	0.971098	0.664214	0.625031	0.638647
141	0.969223	0.664984	0.625673	0.639665
141.1	0.968799	0.664907	0.625714	0.640431
141.2	0.968135	0.663859	0.624906	0.640704
141.3	0.967749	0.662588	0.624388	0.642112
141.4	0.969304	0.660976	0.624303	0.644177
141.5	0.97024	0.658845	0.624712	0.646
141.6	0.970485	0.657221	0.625705	0.64787
141.7	0.971822	0.656107	0.626392	0.649284
141.8	0.972791	0.65579	0.626464	0.649539
141.9	0.973552	0.655753	0.62681	0.648086
142	0.975413	0.656698	0.626786	0.646309
142.1	0.975626	0.657944	0.625664	0.644319
142.2	0.974433	0.659211	0.62449	0.643346
142.3	0.973346	0.659946	0.623789	0.642891
142.4	0.970263	0.66106	0.622462	0.643527
142.5	0.966117	0.661446	0.620766	0.644503
142.6	0.9632	0.660909	0.620332	0.645719
142.7	0.960814	0.660065	0.621125	0.646324
142.8	0.958172	0.659479	0.621604	0.646782
142.9	0.956956	0.658704	0.622342	0.646622
143	0.955346	0.658367	0.623729	0.64635
143.1	0.953816	0.65893	0.624251	0.64548
143.2	0.952448	0.660048	0.623831	0.644411
143.3	0.951822	0.661211	0.623487	0.642941
143.4	0.951855	0.662155	0.623439	0.642359
143.5	0.953195	0.663353	0.623148	0.641501
143.6	0.95441	0.664238	0.623108	0.641199
143.7	0.956863	0.6652	0.623432	0.641125
143.8	0.95979	0.665664	0.623931	0.641197
143.9	0.962659	0.666138	0.623611	0.640912
144	0.965897	0.665755	0.623328	0.641249
144.1	0.96927	0.665005	0.62308	0.641432
144.2	0.971116	0.662843	0.622315	0.64124
144.3	0.971613	0.661056	0.620919	0.641166
144.4	0.97219	0.659186	0.619918	0.640273
144.5	0.971941	0.657943	0.618652	0.639112
144.6	0.971335	0.657228	0.617523	0.638333
144.7	0.971214	0.65775	0.616881	0.63828
144.8	0.971728	0.658014	0.617002	0.638358
144.9	0.971227	0.65842	0.617411	0.639418
145	0.970928	0.658624	0.618305	0.640449
145.1	0.970738	0.659236	0.619324	0.641016
145.2	0.969399	0.660278	0.620481	0.641361
145.3	0.967769	0.662111	0.621275	0.641901
145.4	0.965738	0.664315	0.622088	0.641967
145.5	0.9632	0.666361	0.622725	0.641934
145.6	0.96129	0.667124	0.62327	0.641964
145.7	0.960804	0.666725	0.623516	0.642261
145.8	0.959787	0.66534	0.624277	0.642219
145.9	0.959582	0.663421	0.625213	0.642935
146	0.959853	0.661863	0.626148	0.644268
146.1	0.95993	0.662131	0.626486	0.645875
146.2	0.959994	0.663254	0.626688	0.646529
146.3	0.961218	0.664844	0.626121	0.646696
146.4	0.962725	0.666484	0.625186	0.645754
146.5	0.964384	0.667501	0.624259	0.643876
146.6	0.965585	0.666911	0.623985	0.641609
146.7	0.965927	0.665706	0.6236	0.640027
146.8	0.965377	0.664404	0.623637	0.639199
146.9	0.965316	0.663624	0.623417	0.638459
147	0.965497	0.663426	0.622977	0.637558
147.1	0.965867	0.663836	0.622338	0.637348
147.2	0.966923	0.664337	0.622246	0.637203
147.3	0.968897	0.664541	0.62239	0.63715
147.4	0.96991	0.664125	0.623118	0.638003
147.5	0.970603	0.663489	0.623942	0.639888
147.6	0.97093	0.662622	0.624767	0.641181
147.7	0.97172	0.662104	0.625203	0.64279
147.8	0.972008	0.662015	0.625457	0.644063
147.9	0.972058	0.661956	0.625324	0.644448
148	0.970356	0.662242	0.625369	0.644428
148.1	0.968297	0.662417	0.625445	0.644003
148.2	0.964163	0.66226	0.626017	0.642341
148.3	0.96016	0.662162	0.62616	0.64054
148.4	0.956721	0.662378	0.626077	0.639467
148.5	0.955078	0.661736	0.625817	0.638964
148.6	0.954118	0.660946	0.625422	0.639355
148.7	0.954164	0.65989	0.624017	0.640584
148.8	0.953269	0.658968	0.622786	0.642127
148.9	0.951733	0.657904	0.622193	0.64313
149	0.951248	0.657794	0.621516	0.642824
149.1	0.951928	0.658485	0.620408	0.641575
149.2	0.953422	0.660045	0.620243	0.640207
149.3	0.956755	0.661243	0.620642	0.638744
149.4	0.961675	0.662552	0.6205	0.637342
149.5	0.964946	0.6635	0.620557	0.636458
149.6	0.96686	0.664362	0.621904	0.635926
149.7	0.968024	0.664723	0.623103	0.635477
149.8	0.96763	0.665135	0.62373	0.635207
149.9	0.965914	0.665655	0.624656	0.635163
150	0.964158	0.666275	0.625284	0.63541
150.1	0.963641	0.666135	0.625052	0.63609
150.2	0.964116	0.666306	0.624585	0.637079
150.3	0.966011	0.666519	0.624522	0.637751
150.4	0.968164	0.666805	0.624487	0.63899
150.5	0.971031	0.66719	0.624909	0.640095
150.6	0.971821	0.668128	0.62527	0.640937
150.7	0.971457	0.668148	0.625141	0.641153
150.8	0.969024	0.667583	0.624795	0.640589
150.9	0.965538	0.666562	0.624769	0.638522
151	0.962198	0.665111	0.624058	0.636007
151.1	0.960043	0.663599	0.62297	0.633648
151.2	0.958703	0.66341	0.622549	0.631649
151.3	0.958543	0.664244	0.621367	0.631356
151.4	0.960419	0.665543	0.619215	0.632178
151.5	0.962015	0.666914	0.617443	0.633837
151.6	0.963372	0.668242	0.616852	0.635606
151.7	0.964735	0.668119	0.616468	0.637335
151.8	0.966177	0.667216	0.617227	0.638075
151.9	0.967202	0.665912	0.618458	0.63832
152	0.967729	0.664876	0.620198	0.638247
152.1	0.968386	0.6637	0.621236	0.637639
152.2	0.968323	0.663261	0.621981	0.637124
152.3	0.968358	0.662958	0.622228	0.636814
152.4	0.967598	0.662636	0.622691	0.637145
152.5	0.967036	0.662465	0.622526	0.637582
152.6	0.965892	0.662474	0.622146	0.638436
152.7	0.964862	0.662746	0.621553	0.639227
152.8	0.964364	0.662967	0.62125	0.640598
152.9	0.964364	0.66323	0.620893	0.641703
153	0.964813	0.662903	0.620792	0.642518
153.1	0.966831	0.662132	0.621231	0.642894
153.2	0.969181	0.660797	0.621927	0.643437
153.3	0.970932	0.659664	0.621884	0.643062
153.4	0.972535	0.658677	0.621325	0.642607
153.5	0.973326	0.657532	0.620864	0.642152
153.6	0.972923	0.656743	0.620385	0.642081
153.7	0.97286	0.656467	0.619913	0.641564
153.8	0.972516	0.656417	0.620196	0.641221
153.9	0.971023	0.656509	0.62124	0.640954
154	0.970145	0.656963	0.622228	0.641181
154.1	0.969765	0.657458	0.622543	0.641798
154.2	0.967697	0.657677	0.622372	0.642676
154.3	0.965349	0.657694	0.621801	0.643444
154.4	0.96431	0.657202	0.620689	0.643204
154.5	0.963305	0.657302	0.618994	0.642535
154.6	0.960615	0.657231	0.618158	0.64152
154.7	0.960059	0.657773	0.617524	0.639905
154.8	0.960716	0.658655	0.617631	0.638527
154.9	0.961109	0.660166	0.618415	0.638661
155	0.961947	0.660731	0.619962	0.638882
155.1	0.965128	0.661632	0.621052	0.638914
155.2	0.967833	0.662034	0.622857	0.639927
155.3	0.968812	0.662194	0.624257	0.641003
155.4	0.969668	0.662166	0.624651	0.641055
155.5	0.968948	0.662739	0.624594	0.640778
155.6	0.96661	0.663589	0.624282	0.64032
155.7	0.96372	0.664087	0.623228	0.639135
155.8	0.962154	0.663991	0.62122	0.63802
155.9	0.960342	0.663428	0.620265	0.637704
156	0.959325	0.662916	0.61958	0.637785
156.1	0.959463	0.661535	0.619046	0.63791
156.2	0.960328	0.660721	0.619066	0.638592
156.3	0.962048	0.661018	0.62012	0.639052
156.4	0.965577	0.662386	0.620124	0.638842
156.5	0.970441	0.663188	0.620092	0.638578
156.6	0.974946	0.664196	0.620404	0.638798
156.7	0.978225	0.664365	0.619972	0.638613
156.8	0.979249	0.663763	0.619035	0.638665
156.9	0.978756	0.661757	0.61906	0.639161
157	0.976748	0.660742	0.619164	0.639431
157.1	0.973846	0.660638	0.619037	0.639051
157.2	0.972261	0.661477	0.619281	0.63873
157.3	0.970992	0.661956	0.620224	0.638339
157.4	0.968984	0.663278	0.620876	0.637781
157.5	0.966684	0.663222	0.621491	0.637579
157.6	0.965128	0.66191	0.62256	0.63786
157.7	0.96174	0.660384	0.624168	0.638722
157.8	0.959834	0.659989	0.625355	0.63909
157.9	0.958768	0.659567	0.626172	0.639097
158	0.959807	0.659731	0.626793	0.639493
158.1	0.96143	0.660291	0.626621	0.639771
158.2	0.964109	0.660859	0.625751	0.639046
158.3	0.96454	0.660614	0.624925	0.639145
158.4	0.964988	0.660264	0.62429	0.640004
158.5	0.963345	0.660609	0.623754	0.63959
158.6	0.961566	0.661555	0.62338	0.639321
158.7	0.96068	0.662405	0.623008	0.639178
158.8	0.962416	0.663227	0.622459	0.638231
158.9	0.964954	0.663468	0.621904	0.636747
159	0.967961	0.662986	0.620719	0.636727
159.1	0.969513	0.661712	0.619813	0.636682
159.2	0.969302	0.660468	0.619385	0.637453
159.3	0.967826	0.659432	0.619117	0.638903
159.4	0.964873	0.659253	0.61862	0.640273
159.5	0.962546	0.659759	0.61933	0.640443
159.6	0.962105	0.661321	0.620212	0.640465
159.7	0.963569	0.662703	0.620749	0.63994
159.8	0.964471	0.663746	0.620809	0.638802
159.9	0.965247	0.664294	0.62128	0.637816
160	0.96546	0.664178	0.621396	0.637162
160.1	0.964075	0.663145	0.620967	0.636374
160.2	0.962443	0.662222	0.620416	0.635511
160.3	0.962581	0.661888	0.620449	0.635245
160.4	0.962771	0.66232	0.620657	0.635293
160.5	0.962641	0.662617	0.620443	0.63559
160.6	0.962699	0.662599	0.620589	0.636141
160.7	0.960909	0.662451	0.620823	0.637387
160.8	0.956844	0.662236	0.621019	0.638465
160.9	0.954713	0.660855	0.62083	0.639432
161	0.953664	0.65986	0.620354	0.640531
161.1	0.953444	0.66011	0.619481	0.641813
161.2	0.954144	0.660797	0.618807	0.642033
161.3	0.957049	0.661338	0.61831	0.641814
161.4	0.958716	0.662452	0.618285	0.641159
161.5	0.959326	0.663636	0.6191	0.640135
161.6	0.959867	0.663075	0.620949	0.638837
161.7	0.960356	0.661666	0.62286	0.6385
161.8	0.959695	0.660361	0.62406	0.638873
161.9	0.959591	0.659472	0.623745	0.639143
162	0.960042	0.658404	0.622519	0.639382
162.1	0.960414	0.659047	0.620301	0.639111
162.2	0.962186	0.660592	0.618252	0.637794
162.3	0.963346	0.661454	0.616952	0.635581
162.4	0.963116	0.662021	0.617601	0.63424
162.5	0.963228	0.662323	0.619006	0.633598
162.6	0.962593	0.661879	0.620767	0.633485
162.7	0.960281	0.660879	0.621549	0.634858
162.8	0.959594	0.660713	0.62167	0.636925
162.9	0.960096	0.660152	0.620624	0.638201
163	0.960271	0.660069	0.619359	0.638387
163.1	0.961559	0.659904	0.618009	0.638786
163.2	0.964666	0.659604	0.617722	0.638051
163.3	0.967315	0.658747	0.617961	0.637482
163.4	0.970132	0.658739	0.618613	0.637296
163.5	0.972294	0.658533	0.619861	0.63805
163.6	0.974712	0.658231	0.621539	0.638594
163.7	0.9745	0.658181	0.622438	0.639269
163.8	0.973517	0.65852	0.623109	0.63928
163.9	0.972296	0.658104	0.624006	0.638891
164	0.9724	0.657915	0.624153	0.637609
164.1	0.970714	0.658209	0.623714	0.635993
164.2	0.970404	0.658958	0.623817	0.634844
164.3	0.970588	0.659612	0.624075	0.634179
164.4	0.970116	0.660473	0.623754	0.633785
164.5	0.968443	0.661103	0.623494	0.633906
164.6	0.967687	0.661191	0.623186	0.634328
164.7	0.967226	0.660785	0.622761	0.634296
164.8	0.966889	0.660636	0.622037	0.634108
164.9	0.967014	0.660819	0.621268	0.634388
165	0.966672	0.660726	0.62062	0.634405
165.1	0.966123	0.660875	0.619927	0.634854
165.2	0.965994	0.661423	0.618793	0.635569
165.3	0.964626	0.66179	0.617807	0.63644
165.4	0.962981	0.661482	0.6173	0.636957
165.5	0.963444	0.661718	0.616647	0.638088
165.6	0.965562	0.662105	0.616478	0.638789
165.7	0.96767	0.662131	0.617403	0.639024
165.8	0.970375	0.661974	0.618219	0.638999
165.9	0.9729	0.662232	0.619016	0.638715
166	0.973608	0.661896	0.619894	0.638313
166.1	0.971952	0.661848	0.620573	0.638095
166.2	0.968298	0.661916	0.620082	0.63875
166.3	0.965619	0.662023	0.620016	0.639349
166.4	0.963995	0.661884	0.61992	0.640556
166.5	0.962253	0.6625	0.619935	0.641266
166.6	0.962034	0.662571	0.620335	0.641743
166.7	0.964153	0.662518	0.621066	0.641309
166.8	0.965579	0.662619	0.62169	0.641135
166.9	0.96538	0.662808	0.622344	0.640245
167	0.966504	0.662236	0.622523	0.639572
167.1	0.966027	0.662079	0.621743	0.63888
167.2	0.963053	0.662188	0.621224	0.638278
167.3	0.961237	0.662041	0.620473	0.637474
167.4	0.961624	0.662062	0.619506	0.636752
167.5	0.9608	0.662459	0.619603	0.635857
167.6	0.960892	0.661849	0.62051	0.634913
167.7	0.962248	0.661055	0.621051	0.634589
167.8	0.961665	0.660688	0.621043	0.634538
167.9	0.959472	0.660646	0.621172	0.6345
168	0.9586	0.661106	0.620905	0.634791
168.1	0.960019	0.662498	0.620685	0.635329
168.2	0.962825	0.663577	0.620792	0.635819
168.3	0.967458	0.664274	0.6221	0.636193
168.4	0.97251	0.664269	0.623295	0.637115
168.5	0.977002	0.663707	0.623539	0.637876
168.6	0.977955	0.663413	0.623221	0.638435
168.7	0.977961	0.663449	0.622931	0.638468
168.8	0.975526	0.66345	0.622225	0.638141
168.9	0.971706	0.663916	0.621859	0.637615
169	0.967149	0.664014	0.622711	0.636965
169.1	0.964013	0.663469	0.623867	0.636233
169.2	0.959579	0.662918	0.625001	0.635531
169.3	0.957677	0.662343	0.625353	0.635464
169.4	0.958776	0.661447	0.625076	0.635164
169.5	0.960611	0.661053	0.623438	0.634986
169.6	0.961826	0.661124	0.621391	0.635055
169.7	0.964152	0.661328	0.618817	0.635461
169.8	0.965924	0.661956	0.616952	0.63555
169.9	0.965718	0.662827	0.615668	0.635914
170	0.965503	0.663634	0.615589	0.63663
170.1	0.967762	0.664202	0.616127	0.63752
170.2	0.971537	0.664698	0.617354	0.638188
170.3	0.973459	0.66521	0.618621	0.638691
170.4	0.97559	0.665716	0.619603	0.638436
170.5	0.97693	0.665725	0.62051	0.637455
170.6	0.975228	0.665209	0.6208	0.635709
170.7	0.970863	0.664108	0.620737	0.634144
170.8	0.967346	0.662243	0.620337	0.633072
170.9	0.962694	0.660741	0.619764	0.632865
171	0.95835	0.659763	0.618955	0.63296
171.1	0.954518	0.659565	0.618848	0.633722
171.2	0.951088	0.660099	0.619027	0.634774
171.3	0.948675	0.661145	0.61977	0.635455
171.4	0.948069	0.660872	0.620846	0.635731
171.5	0.948609	0.660505	0.621804	0.63662
171.6	0.950979	0.659956	0.622164	0.637296
171.7	0.954401	0.658825	0.622338	0.637314
171.8	0.958149	0.6572	0.621761	0.637025
171.9	0.960849	0.65673	0.620791	0.637021
172	0.962569	0.656391	0.619396	0.636235
172.1	0.962556	0.655138	0.618063	0.635508
172.2	0.962369	0.654523	0.616807	0.635043
172.3	0.960611	0.65481	0.616094	0.635084
172.4	0.958472	0.654935	0.615705	0.635057
172.5	0.95626	0.655492	0.616012	0.635496
172.6	0.955237	0.657108	0.617084	0.636409
172.7	0.954878	0.659262	0.617885	0.6379
172.8	0.955811	0.66167	0.618735	0.639333
172.9	0.958642	0.664254	0.619666	0.640577
173	0.961222	0.665685	0.620192	0.641538
173.1	0.961666	0.667292	0.619776	0.641952
173.2	0.959896	0.667524	0.619655	0.640825
173.3	0.958106	0.666238	0.619006	0.639226
173.4	0.956	0.663894	0.618224	0.637646
173.5	0.955021	0.661973	0.61826	0.636324
173.6	0.956787	0.659492	0.618801	0.634893
173.7	0.960407	0.657686	0.61916	0.635227
173.8	0.963492	0.657144	0.619967	0.636521
173.9	0.965937	0.657542	0.620903	0.638164
174	0.966791	0.658369	0.621325	0.639644
174.1	0.965686	0.658977	0.621848	0.641189
174.2	0.963544	0.659308	0.622589	0.641937
174.3	0.960774	0.659353	0.623058	0.641762
174.4	0.958182	0.659331	0.623445	0.640997
174.5	0.957835	0.658943	0.622933	0.639922
174.6	0.958241	0.659169	0.621856	0.638983
174.7	0.959646	0.658941	0.620189	0.63743
174.8	0.96212	0.658375	0.618878	0.635984
174.9	0.963893	0.657617	0.617616	0.6345
175	0.964407	0.657165	0.617386	0.633231
175.1	0.965663	0.656197	0.617495	0.632244
175.2	0.966512	0.656579	0.618315	0.632288
175.3	0.966605	0.657238	0.618847	0.632895
175.4	0.967346	0.65803	0.618921	0.634297
175.5	0.967687	0.658778	0.618499	0.636028
175.6	0.966914	0.660002	0.618285	0.637627
175.7	0.964606	0.659827	0.618093	0.638914
175.8	0.962276	0.659741	0.617913	0.639986
175.9	0.960096	0.659888	0.617961	0.640687
176	0.958507	0.659835	0.618187	0.640711
176.1	0.957308	0.659627	0.617821	0.640362
176.2	0.959032	0.660502	0.616762	0.63996
176.3	0.962131	0.661051	0.615074	0.639008
176.4	0.963693	0.661395	0.613727	0.637805
176.5	0.964886	0.662569	0.612582	0.637287
176.6	0.966267	0.664044	0.611805	0.636796
176.7	0.966894	0.665211	0.611071	0.636223
176.8	0.965967	0.666302	0.611033	0.636482
176.9	0.966343	0.666712	0.61091	0.637561
177	0.966318	0.665461	0.61072	0.638493
177.1	0.966183	0.663435	0.610621	0.639881
177.2	0.96481	0.66088	0.611342	0.641382
177.3	0.964544	0.658262	0.61249	0.641797
177.4	0.964485	0.656349	0.613373	0.640893
177.5	0.965363	0.655586	0.614125	0.639599
177.6	0.96532	0.655007	0.614712	0.637835
177.7	0.965349	0.655018	0.614897	0.63549
177.8	0.963866	0.655415	0.615269	0.63429
177.9	0.961908	0.655836	0.616163	0.634012
178	0.959694	0.655783	0.617657	0.634016
178.1	0.95897	0.656315	0.619974	0.634032
178.2	0.960059	0.6569	0.622586	0.634731
178.3	0.962918	0.657777	0.624242	0.634926
178.4	0.965489	0.658654	0.625139	0.634842
178.5	0.967424	0.659996	0.624818	0.635198
178.6	0.969171	0.660695	0.623617	0.635836
178.7	0.969013	0.661019	0.621995	0.636741
178.8	0.968357	0.660563	0.620866	0.637875
178.9	0.969232	0.660001	0.620222	0.638917
179	0.971119	0.65915	0.620539	0.639518
179.1	0.972204	0.659268	0.620669	0.640588
179.2	0.973773	0.659847	0.620496	0.64093
179.3	0.97436	0.661012	0.61983	0.640539
179.4	0.972409	0.662089	0.619038	0.639946
179.5	0.969266	0.663285	0.61766	0.638769
179.6	0.96592	0.663782	0.61667	0.636468
179.7	0.962682	0.663783	0.616324	0.634428
179.8	0.960362	0.663989	0.61681	0.633253
179.9	0.960344	0.664169	0.617478	0.632135
180	0.961962	0.664076	0.618347	0.632286
180.1	0.96435	0.66386	0.619541	0.633234
180.2	0.967056	0.664098	0.620656	0.634343
180.3	0.969691	0.663692	0.62061	0.63463
180.4	0.972286	0.66327	0.620416	0.635698
180.5	0.973864	0.662997	0.620423	0.63546
180.6	0.975142	0.662463	0.619389	0.634623
180.7	0.975427	0.66174	0.617812	0.633894
180.8	0.974918	0.66141	0.617404	0.633902
180.9	0.973728	0.661339	0.616904	0.633058
181	0.972518	0.661336	0.616738	0.633122
181.1	0.971139	0.661826	0.617616	0.634026
181.2	0.97124	0.66154	0.618825	0.634461
181.3	0.973103	0.660693	0.619465	0.634679
181.4	0.974247	0.659787	0.620387	0.635544
181.5	0.975005	0.658897	0.620739	0.636311
181.6	0.976084	0.65786	0.620444	0.636669
181.7	0.976166	0.65791	0.619937	0.637319
181.8	0.974201	0.658965	0.619391	0.638306
181.9	0.972303	0.659939	0.618474	0.639309
182	0.971406	0.660355	0.617495	0.639779
182.1	0.969664	0.661007	0.616917	0.639681
182.2	0.967215	0.661735	0.617068	0.638737
182.3	0.965108	0.661327	0.617009	0.637104
182.4	0.963436	0.660345	0.616908	0.635093
182.5	0.960517	0.660398	0.61759	0.63358
182.6	0.958288	0.660269	0.618397	0.632748
182.7	0.956934	0.659354	0.61835	0.633324
182.8	0.956524	0.659218	0.618851	0.634425
182.9	0.956618	0.659772	0.62025	0.635832
183	0.957962	0.659977	0.620748	0.637299
183.1	0.959521	0.659943	0.620994	0.638162
183.2	0.960497	0.659757	0.621869	0.638245
183.3	0.96093	0.658865	0.622583	0.638227
183.4	0.959715	0.658232	0.621931	0.637118
183.5	0.95711	0.657313	0.621428	0.6349
183.6	0.955118	0.656625	0.620829	0.633761
183.7	0.954719	0.65666	0.619875	0.63275
183.8	0.954217	0.658137	0.6189	0.631401
183.9	0.954577	0.658963	0.619078	0.63147
184	0.955503	0.659963	0.619709	0.633194
184.1	0.955227	0.661198	0.620616	0.634262
184.2	0.95378	0.661678	0.621687	0.635546
184.3	0.952475	0.660875	0.622197	0.636552
184.4	0.951855	0.660851	0.622123	0.63647
184.5	0.951849	0.661066	0.621812	0.635776
184.6	0.952656	0.661	0.621458	0.634851
184.7	0.954121	0.661627	0.620517	0.633617
184.8	0.95545	0.662043	0.619954	0.633351
184.9	0.957455	0.661899	0.619406	0.633666
185	0.959665	0.661004	0.618535	0.633474
185.1	0.961264	0.659497	0.617297	0.633376
185.2	0.961914	0.657882	0.61713	0.63377
185.3	0.963514	0.65758	0.616904	0.634032
185.4	0.965085	0.657448	0.616826	0.634144
185.5	0.966972	0.658539	0.617462	0.634811
185.6	0.968801	0.661003	0.618247	0.63561
185.7	0.9715	0.663569	0.618416	0.635885
185.8	0.973313	0.665059	0.619163	0.635647
185.9	0.97221	0.66589	0.619376	0.63638
186	0.9685	0.664792	0.618459	0.637319
186.1	0.965486	0.662719	0.617293	0.638142
186.2	0.962837	0.660612	0.61616	0.638935
186.3	0.961131	0.658475	0.61467	0.639987
186.4	0.962437	0.65692	0.614352	0.640033
186.5	0.966516	0.657187	0.615202	0.639072
186.6	0.969697	0.657807	0.616931	0.638542
186.7	0.970016	0.657968	0.618712	0.638744
186.8	0.969387	0.658349	0.620826	0.63883
186.9	0.967664	0.658928	0.622031	0.638659
187	0.965454	0.658717	0.622758	0.639268
187.1	0.964139	0.658629	0.623041	0.639489
187.2	0.96613	0.659174	0.622937	0.638917
187.3	0.967576	0.660326	0.622055	0.638465
187.4	0.967873	0.661236	0.621802	0.637977
187.5	0.967052	0.662246	0.621557	0.637354
187.6	0.966323	0.662668	0.620697	0.636172
187.7	0.964358	0.662343	0.620205	0.635579
187.8	0.963705	0.661277	0.620547	0.634909
187.9	0.965643	0.660327	0.620628	0.634884
188	0.968746	0.659647	0.620616	0.635127
188.1	0.970166	0.659763	0.620641	0.636545
188.2	0.971232	0.660757	0.620734	0.636692
188.3	0.971406	0.662202	0.619996	0.636712
188.4	0.969095	0.663906	0.618958	0.636543
188.5	0.966191	0.665365	0.617781	0.636139
188.6	0.964922	0.666219	0.617715	0.635346
188.7	0.964036	0.666657	0.617534	0.636044
188.8	0.961931	0.666974	0.617908	0.637202
188.9	0.960727	0.666142	0.618034	0.638368
189	0.958681	0.66531	0.619008	0.639298
189.1	0.955526	0.664454	0.618942	0.639633
189.2	0.952052	0.66355	0.618622	0.639482
189.3	0.950724	0.66252	0.617295	0.63893
189.4	0.949535	0.662649	0.616373	0.638359
189.5	0.949077	0.662489	0.614419	0.637518
189.6	0.949991	0.662856	0.612814	0.636926
189.7	0.951957	0.663331	0.61189	0.635829
189.8	0.953073	0.663645	0.612405	0.634746
189.9	0.955854	0.662983	0.613028	0.63357
190	0.958473	0.662657	0.613825	0.633316
190.1	0.960455	0.662216	0.614823	0.633672
190.2	0.962797	0.661548	0.615253	0.634505
190.3	0.966353	0.660816	0.614971	0.63545
190.4	0.967078	0.661246	0.614735	0.636646
190.5	0.968334	0.661956	0.615189	0.637323
190.6	0.969569	0.661945	0.615668	0.637852
190.7	0.969116	0.661512	0.61648	0.638901
190.8	0.968148	0.661632	0.617906	0.639786
190.9	0.969179	0.660971	0.6194	0.640046
191	0.970285	0.659421	0.620196	0.640423
191.1	0.970673	0.658428	0.620785	0.640092
191.2	0.970648	0.65881	0.621329	0.6395
191.3	0.968812	0.658879	0.620904	0.638952
191.4	0.965814	0.658763	0.620003	0.638984
191.5	0.962111	0.659064	0.619248	0.638706
191.6	0.959203	0.659686	0.618375	0.639238
191.7	0.95787	0.659305	0.617344	0.638902
191.8	0.958914	0.65842	0.617134	0.638612
191.9	0.959931	0.658036	0.617677	0.638623
192	0.96136	0.657941	0.618323	0.638491
192.1	0.9622	0.656979	0.619618	0.638207
192.2	0.962707	0.655747	0.621235	0.638544
192.3	0.961582	0.655326	0.622232	0.638957
192.4	0.961188	0.655091	0.621965	0.638725
192.5	0.960857	0.655231	0.621658	0.639324
192.6	0.961553	0.656242	0.620669	0.639309
192.7	0.962384	0.657781	0.619223	0.63881
192.8	0.963883	0.659237	0.618182	0.638481
192.9	0.964745	0.66038	0.618111	0.637631
193	0.96585	0.661308	0.618014	0.635721
193.1	0.966287	0.66203	0.61824	0.634149
193.2	0.965947	0.662485	0.618388	0.633149
193.3	0.96513	0.662524	0.618125	0.631459
193.4	0.964016	0.662565	0.617774	0.630897
193.5	0.961622	0.661763	0.617886	0.631335
193.6	0.959731	0.660968	0.617613	0.631675
193.7	0.958596	0.660446	0.617646	0.632158
193.8	0.957969	0.66028	0.618126	0.633368
193.9	0.958587	0.66006	0.618808	0.634256
194	0.960349	0.660419	0.619009	0.634937
194.1	0.960288	0.660245	0.619178	0.636389
194.2	0.958905	0.659847	0.619366	0.636991
194.3	0.957672	0.658753	0.619411	0.636979
194.4	0.956395	0.65787	0.61867	0.63674
194.5	0.955502	0.65687	0.61754	0.635989
194.6	0.956551	0.656143	0.617206	0.633939
194.7	0.95855	0.655628	0.61704	0.633249
194.8	0.960408	0.656274	0.617062	0.632911
194.9	0.960792	0.656827	0.617905	0.633003
195	0.960621	0.657687	0.619674	0.633834
195.1	0.960299	0.65885	0.620466	0.635723
195.2	0.960294	0.660338	0.620866	0.63658
195.3	0.960887	0.661095	0.620947	0.637518
195.4	0.962352	0.661624	0.620356	0.637853
195.5	0.96335	0.661798	0.618876	0.637254
195.6	0.963548	0.661825	0.618045	0.635845
195.7	0.963499	0.66126	0.617246	0.634942
195.8	0.961479	0.661126	0.616883	0.634166
195.9	0.959468	0.661473	0.61677	0.633395
196	0.958679	0.661591	0.617238	0.633151
196.1	0.958763	0.661575	0.617057	0.633736
196.2	0.959071	0.661787	0.616894	0.633539
196.3	0.961868	0.661457	0.615795	0.633256
196.4	0.965772	0.660655	0.614948	0.633548
196.5	0.968812	0.661081	0.614171	0.633896
196.6	0.971468	0.661753	0.614221	0.633443
196.7	0.974687	0.66246	0.614602	0.633422
196.8	0.97673	0.663378	0.616563	0.633199
196.9	0.976652	0.664273	0.618461	0.63261
197	0.976143	0.664157	0.62044	0.632243
197.1	0.974643	0.663814	0.622681	0.632151
197.2	0.971357	0.663726	0.62497	0.631978
197.3	0.967324	0.663646	0.625864	0.631512
197.4	0.964239	0.66367	0.626996	0.631254
197.5	0.961458	0.663538	0.627653	0.630467
197.6	0.960581	0.662918	0.627012	0.630297
197.7	0.961526	0.660968	0.62571	0.6308
197.8	0.963353	0.659064	0.624359	0.632381
197.9	0.9654	0.657111	0.622275	0.633712
198	0.968182	0.655304	0.619957	0.63533
198.1	0.96925	0.65437	0.618162	0.636553
198.2	0.968675	0.654957	0.616614	0.637403
198.3	0.968191	0.655804	0.615647	0.63773
198.4	0.968105	0.657099	0.615131	0.638522
198.5	0.966811	0.658685	0.615119	0.639002
198.6	0.966296	0.659848	0.615718	0.638825
198.7	0.966833	0.660436	0.616416	0.637732
198.8	0.966366	0.660583	0.617137	0.635923
198.9	0.965122	0.660802	0.617796	0.633404
199	0.964968	0.6614	0.618631	0.631545
199.1	0.965366	0.662336	0.618692	0.630379
199.2	0.965525	0.663293	0.619199	0.63066
199.3	0.965835	0.664093	0.619653	0.631521
199.4	0.965786	0.664521	0.620008	0.63282
199.5	0.965616	0.664642	0.619856	0.633542
199.6	0.96456	0.664314	0.619786	0.634417
199.7	0.96316	0.664288	0.619281	0.634355
[truncated: 3 more rows]

## Sheet: Fig 5b
The top table shows the koffs presented in Fig. 5b. The original fluorescence readings are shown below. Average dissociation rates were used for experiments in which duplicate and triplcicate measurements were performed.
	experiment 1	experiment 2	experiment 3	experiment 4	Avg	STD
ATP	0.09063	0.08256	0.090145	0.08329	0.0866563	0.004323
MANF-ATP	0.02872	0.0293667	0.0339233	0.03459	0.03165	0.003034
SAP-ATP	0.03215	0.0317267	N.A	0.03291	0.0322622	0.0006
SAPLIP-ATP	0.07633	0.084545	N.A	0.08589	0.082255	0.005175
R133E-ATP	0.06534	N.A	0.0671167	0.07395	0.0688022	0.004546
E153A-ATP	0.07064	N.A	0.0900267	0.09482	0.0851622	0.012803
	experiment 1						experiment 2										experiment 3											experiment 4
SampleID	ATP	MANF-ATP	SAP-ATP	SAPLIP-ATP	R133E-ATP	E153A-ATP	ATP 1	ATP 2	MANF-ATP 1	MANF-ATP 2	MANF-ATP 3	SAP-ATP 1	SAP-ATP 2	SAP-ATP 3	SAPLIP-ATP 1	SAPLIP ATP 2	ATP 1	ATP 2	MANF-ATP 1	MANF-ATP 2	MANF-ATP 3	4 R133E400 ATP 1	R133E-ATP 2	R133E-ATP 3	E153A-ATP 1	E153A-ATP 2	E153A-ATP 3	ATP	SAPLIP-ATP	R133E-ATP	E153A-ATP	SAP-ATP	MANF-ATP
0	94.2191	127.949	101.513	123.464	124.752	134.117	70.1186	67.9345	72.2883	71.4086	67.1659	71.2801	67.5776	64.2362	66.2238	69.8151	43.2512	59.999	58.1849	46.6784	55.7911	49.5724	28.5319	52.6271	55.7077	38.3063	54.9801	125.243	111.272	117.384	126.546	125.823	115.263
0.1	94.0792	128.249	101.334	123.023	124.624	133.691	70.1702	67.8692	72.0471	71.3284	67.0901	71.1721	67.4456	64.2544	66.0339	69.5617	43.1618	60.0572	58.0099	46.4868	55.7619	49.3764	28.691	52.4113	55.8267	38.1086	54.9511	124.884	111.07	117.139	126.246	126.043	115.322
0.2	93.8703	128.486	101.258	122.662	124.46	133.438	70.1935	67.732	71.7664	71.3495	67.1754	70.949	67.3125	64.2668	65.888	69.3205	43.0356	60.0884	57.8952	46.3044	55.727	49.2166	28.8008	52.318	55.8775	37.9786	54.8618	124.56	110.8	116.921	125.919	126.327	115.243
0.3	93.6263	128.558	101.299	122.289	124.209	133.256	70.1697	67.5831	71.5735	71.2603	67.1966	70.751	67.2279	64.2596	65.8724	69.0096	42.8762	60.0148	57.9149	46.0654	55.6828	49.0462	28.8959	52.3192	55.8183	37.8585	54.8653	124.199	110.457	116.77	125.441	126.54	115.08
0.4	93.391	128.605	101.395	121.873	123.915	133.035	70.1415	67.3389	71.4162	71.1843	67.1981	70.526	67.1263	64.2284	65.8794	68.7512	42.6881	59.9114	57.91	45.8953	55.6406	48.8686	29.0496	52.3948	55.7342	37.7352	54.7475	123.971	110.171	116.669	124.822	126.669	114.833
0.5	93.1608	128.617	101.479	121.516	123.503	132.768	69.952	66.9738	71.2876	71.0788	67.243	70.2271	67.0477	64.2312	65.9054	68.5579	42.4361	59.7621	57.8902	45.7398	55.6079	48.695	29.1361	52.4745	55.5596	37.5777	54.6132	123.703	109.832	116.433	124.084	126.737	114.523
0.6	92.9306	128.503	101.486	121.249	123.076	132.546	69.5764	66.5885	71.1788	71.0466	67.2515	69.9427	67.0814	64.2058	65.9638	68.4087	42.2046	59.4973	57.9658	45.6977	55.5776	48.6422	29.1058	52.5759	55.2796	37.4672	54.436	123.589	109.511	116.294	123.456	126.688	114.221
0.7	92.6788	128.264	101.401	121.016	122.671	132.364	69.1022	66.1351	71.198	71.1479	67.0893	69.6974	67.1057	64.0602	65.8732	68.2864	42.0215	59.1636	58.0329	45.704	55.5566	48.6397	28.9895	52.6297	54.99	37.3628	54.3255	123.529	109.214	116.1	122.918	126.509	113.964
0.8	92.4391	128.082	101.273	120.892	122.297	132.095	68.6458	65.771	71.1657	71.3434	66.8848	69.4749	67.0164	63.885	65.6031	68.2098	41.8998	58.8167	58.014	45.7754	55.504	48.6767	28.8244	52.5722	54.7968	37.2536	54.136	123.466	108.999	115.904	122.475	126.285	113.915
0.9	92.1997	127.877	101.043	120.758	122.009	131.816	68.1891	65.5548	71.1089	71.5471	66.6911	69.2842	66.9545	63.79	65.3025	68.0906	41.797	58.5419	58.0119	45.8092	55.4283	48.7064	28.588	52.3749	54.5774	37.1236	54.0089	123.3	108.582	115.725	122.116	126.143	113.91
1	91.9609	127.717	100.747	120.547	121.748	131.576	67.8294	65.4666	71.0627	71.7886	66.3807	69.1742	66.9042	63.7564	64.9014	67.7852	41.6114	58.3329	57.9742	45.8324	55.2945	48.7524	28.3764	52.1334	54.4165	37.024	53.8448	122.993	108.165	115.58	121.947	126.036	113.916
1.1	91.7189	127.521	100.571	120.215	121.44	131.318	67.6494	65.4364	71.0117	71.9354	66.13	69.0897	66.7205	63.7815	64.5056	67.4348	41.4288	58.2152	57.8506	45.8173	55.124	48.7611	28.2021	51.9122	54.2948	36.9353	53.7707	122.488	107.754	115.335	121.79	125.831	113.743
1.2	91.5089	127.499	100.427	119.856	121.076	130.942	67.6344	65.4728	70.837	71.7476	66.0182	69.0902	66.5856	63.8931	64.277	67.0298	41.246	58.2086	57.723	45.7497	54.9637	48.688	28.1378	51.6573	54.1221	36.8042	53.717	121.861	107.35	115.112	121.645	125.693	113.537
1.3	91.223	127.476	100.132	119.433	120.713	130.591	67.5578	65.4388	70.822	71.54	66.0151	69.0972	66.5163	64.0484	64.1882	66.6832	41.0576	58.2572	57.5907	45.6609	54.8162	48.553	28.0941	51.4022	53.901	36.6337	53.684	121.21	106.842	114.682	121.6	125.564	113.25
1.4	90.8039	127.505	99.8834	119.052	120.317	130.291	67.5443	65.2319	70.8768	71.3297	66.0657	69.1084	66.3732	64.0705	64.1395	66.3962	40.9081	58.2352	57.3834	45.5396	54.6504	48.4427	28.0858	51.1868	53.7773	36.5114	53.669	120.44	106.558	114.155	121.494	125.375	113.159
1.5	90.3138	127.369	99.7549	118.627	120.031	129.931	67.5599	65.0272	70.9105	71.0075	66.2258	69.0704	66.1352	63.8515	64.1432	66.2325	40.9358	58.1853	57.1984	45.4046	54.5416	48.2692	28.0906	51.052	53.6176	36.3902	53.6705	119.783	106.348	113.613	121.164	125.129	113.136
1.6	89.9322	127.347	99.6294	118.29	119.875	129.656	67.4958	64.7659	70.9886	70.7938	66.2955	69.0778	66.021	63.5335	64.1124	66.1416	40.9961	58.0698	57.0718	45.2173	54.4699	48.0838	28.0755	50.914	53.4758	36.277	53.5832	119.27	106.17	113.103	120.798	124.955	113.347
1.7	89.588	127.27	99.6108	117.998	119.799	129.448	67.3522	64.5442	71.1666	70.8553	66.2798	69.0713	65.8651	63.25	64.0301	66.1355	41.0177	57.8463	56.9242	45.0841	54.4205	47.9414	27.978	50.778	53.4381	36.2273	53.3798	118.962	106.066	112.591	120.375	124.764	113.573
1.8	89.3004	127.168	99.7628	117.793	119.71	129.251	67.4147	64.2864	71.1968	70.9336	66.1893	69.0753	65.6733	62.9562	63.8482	66.074	41.0563	57.593	56.8181	44.9757	54.408	47.8398	27.9326	50.7005	53.3906	36.2667	53.203	118.675	106.075	112.303	119.834	124.682	113.666
1.9	89.1616	126.925	99.8426	117.555	119.567	128.905	67.4378	64.2014	71.122	70.9078	65.9999	69.1518	65.5212	62.7129	63.5616	65.9496	41.0634	57.2914	56.8507	44.8897	54.4048	47.6572	27.8533	50.671	53.2592	36.2933	52.9781	118.529	106.069	112.056	119.34	124.618	113.517
2	89.0686	126.808	99.8222	117.45	119.369	128.577	67.3664	64.0398	70.9566	71.0381	65.7481	69.2633	65.422	62.6646	63.3416	65.8268	40.9888	57	56.8167	44.8309	54.3865	47.4939	27.7267	50.5505	53.0963	36.3428	52.7476	118.348	105.964	111.905	119.01	124.5	113.279
2.1	88.8444	126.59	99.7792	117.383	119.019	128.236	67.342	63.9528	70.712	71.1171	65.5859	69.3488	65.2445	62.666	63.1749	65.633	40.8906	56.7223	56.7695	44.841	54.3947	47.2995	27.6293	50.418	52.8649	36.3932	52.6032	118.188	105.75	111.816	118.76	124.467	112.92
2.2	88.5727	126.334	99.5728	117.221	118.601	127.869	67.3472	63.7951	70.4139	71.0806	65.4777	69.343	65.0212	62.635	62.971	65.4254	40.8498	56.4539	56.7384	44.8172	54.3604	47.101	27.5874	50.3545	52.567	36.3775	52.5045	117.871	105.401	111.823	118.498	124.431	112.619
2.3	88.4045	126.061	99.2389	116.873	118.17	127.481	67.1449	63.685	70.1684	70.9414	65.4152	69.3338	64.8656	62.5518	62.8717	65.2413	40.7564	56.1855	56.6621	44.7939	54.2804	46.9387	27.4982	50.2773	52.3264	36.3244	52.38	117.591	104.95	111.743	118.24	124.245	112.435
2.4	88.1949	125.939	99.0246	116.456	117.747	127.239	66.8274	63.4524	69.9978	70.913	65.4417	69.1682	64.8132	62.5246	62.8885	65.0799	40.6365	56.0669	56.5375	44.7968	54.2461	46.8955	27.4887	50.1468	52.1416	36.2392	52.2742	117.289	104.367	111.666	118.047	124.042	112.327
2.5	88.0342	125.849	98.8386	115.852	117.255	126.947	66.5678	63.2324	69.8787	70.746	65.5222	68.9795	64.7773	62.4429	62.8924	64.8779	40.5059	55.9549	56.56	44.7838	54.2361	46.8803	27.5743	50.0468	52.032	36.1349	52.2219	117.081	103.818	111.433	117.802	124.016	112.307
2.6	87.9592	125.769	98.6226	115.241	116.943	126.613	66.2613	62.928	69.8452	70.5993	65.5581	68.7527	64.816	62.3568	62.8953	64.7598	40.4083	55.8779	56.565	44.7226	54.1656	46.9279	27.6648	49.958	51.9942	36.0039	52.0813	116.86	103.443	111.141	117.55	123.915	112.335
2.7	87.8278	125.639	98.4926	114.695	116.682	126.247	65.8649	62.7764	69.8349	70.4726	65.5336	68.6216	64.9548	62.207	62.9256	64.5916	40.2374	55.9034	56.5708	44.6259	54.0323	46.9707	27.695	49.8038	51.9958	35.8914	51.9655	116.711	103.139	110.763	117.275	123.786	112.299
2.8	87.6002	125.501	98.5182	114.241	116.503	125.796	65.498	62.731	69.7717	70.3994	65.423	68.4198	65.0684	62.0522	62.8294	64.3724	40.0572	55.9771	56.5981	44.4956	53.9582	46.938	27.6979	49.637	51.9266	35.7477	51.8471	116.599	103.02	110.314	117.038	123.787	112.256
2.9	87.4503	125.343	98.475	113.907	116.426	125.303	65.2342	62.7663	69.6018	70.3048	65.2398	68.301	65.0364	61.8721	62.6936	64.1077	39.9025	55.9322	56.6204	44.4074	53.8058	46.8638	27.6038	49.4971	51.8256	35.6038	51.6686	116.551	102.987	109.853	116.688	123.806	112.195
3	87.2694	125.119	98.456	113.831	116.466	124.848	64.9622	62.7853	69.4508	70.2519	64.9811	68.2246	65.0475	61.716	62.479	63.9068	39.7751	55.8239	56.574	44.3274	53.6262	46.708	27.4422	49.34	51.7041	35.4343	51.3987	116.416	102.941	109.52	116.28	123.681	112.003
3.1	87.0896	124.869	98.4361	113.697	116.334	124.321	64.7077	62.8614	69.2876	70.1109	64.7279	68.1592	65.0445	61.598	62.188	63.632	39.6015	55.7382	56.5722	44.2089	53.4642	46.4946	27.2622	49.179	51.6062	35.3005	51.2041	116.211	102.811	109.27	115.77	123.6	111.791
3.2	87.0371	124.664	98.398	113.591	116.218	123.932	64.5564	62.7689	69.0624	69.8993	64.5179	68.0805	64.9823	61.5638	61.9276	63.3895	39.518	55.5412	56.5361	44.1824	53.4762	46.2763	27.1177	49.0236	51.4526	35.2016	51.0568	115.979	102.645	109.086	115.327	123.475	111.524
3.3	87.0158	124.482	98.3027	113.567	116.01	123.721	64.5196	62.5666	68.8262	69.7215	64.3701	68.0921	64.8694	61.6372	61.6932	63.2752	39.4994	55.2297	56.4863	44.1683	53.4541	46.1208	26.9772	48.8882	51.3402	35.1436	50.9206	115.68	102.305	109.126	114.86	123.202	111.317
3.4	86.9613	124.259	98.2344	113.58	115.818	123.493	64.4876	62.377	68.7155	69.6142	64.3057	68.117	64.7956	61.7294	61.443	63.2455	39.5078	54.935	56.337	44.0658	53.4982	45.9024	26.8371	48.7864	51.2355	35.1076	50.9023	115.302	102.031	109.223	114.52	122.976	111.186
3.5	86.9332	124.078	98.1135	113.378	115.572	123.336	64.4266	62.2951	68.6346	69.5621	64.4027	68.0429	64.6355	61.8481	61.2829	63.1503	39.515	54.6986	56.1263	43.994	53.5874	45.8183	26.6621	48.6832	51.1186	35.1051	50.966	115.014	101.797	109.287	114.356	122.847	111.085
3.6	86.7901	124.033	97.9637	113.231	115.42	123.336	64.3521	62.1296	68.5636	69.6177	64.5757	67.9089	64.3808	61.8806	61.1981	63.0886	39.5614	54.3384	55.8235	44.0662	53.676	45.783	26.4591	48.545	50.882	35.0833	50.9896	114.775	101.563	109.207	114.264	122.66	110.915
3.7	86.6194	123.998	97.7575	112.999	115.261	123.174	64.2415	61.9777	68.6006	69.8144	64.7963	67.7304	64.1431	61.9164	61.1159	63.0328	39.5598	54.0346	55.6302	44.1113	53.6171	45.7859	26.3316	48.4586	50.7209	35.0586	50.9075	114.523	101.454	108.982	114.184	122.575	110.805
3.8	86.4462	124.039	97.4463	112.678	115.131	122.956	64.0993	61.7791	68.6882	69.9409	65.0905	67.5475	64.0084	61.8753	61.1478	62.8565	39.5406	53.8728	55.4943	44.154	53.5309	45.7302	26.2714	48.382	50.5075	34.9976	50.8398	114.358	101.418	108.605	114.182	122.586	110.546
3.9	86.1711	124.077	96.9887	112.326	114.886	122.73	63.9909	61.5346	68.7761	69.9286	65.3181	67.3499	63.9572	61.7444	61.12	62.6258	39.4622	53.7375	55.4362	44.223	53.4076	45.7593	26.3323	48.2992	50.2669	34.9585	50.7272	114.161	101.192	108.169	114.091	122.443	110.262
4	85.8188	124.066	96.5448	112.058	114.607	122.388	63.95	61.1656	68.9338	69.8388	65.3626	67.209	63.9695	61.5486	61.051	62.494	39.3749	53.6146	55.4464	44.2401	53.241	45.6717	26.503	48.2467	50.0215	34.8938	50.5341	113.875	100.997	107.688	113.743	122.165	110.109
4.1	85.5808	123.919	96.1854	111.846	114.316	122.044	63.9418	60.9015	69.0926	69.6593	65.3208	67.2379	64.0464	61.4918	60.9286	62.4073	39.243	53.7016	55.5506	44.1337	53.0798	45.5238	26.7355	48.2532	49.8727	34.825	50.2995	113.636	100.815	107.352	113.409	121.885	110.152
4.2	85.318	123.698	95.9714	111.719	113.943	121.853	63.9356	60.7582	69.2134	69.3853	65.1763	67.2878	64.1953	61.3928	60.74	62.3191	39.1087	53.8206	55.6016	43.9831	52.9342	45.3712	26.8284	48.2369	49.7388	34.7249	50.1027	113.362	100.572	107.108	113.051	121.486	110.31
4.3	85.012	123.288	95.8846	111.56	113.697	121.622	63.7892	60.711	69.3672	69.1256	64.9442	67.3162	64.2464	61.3613	60.45	62.2616	39.0162	53.8783	55.624	43.8878	52.8283	45.2781	26.8533	48.183	49.7135	34.622	49.9031	112.983	100.271	106.831	112.621	121.056	110.587
4.4	84.8811	122.848	96.0573	111.295	113.589	121.427	63.5822	60.7149	69.4372	68.8541	64.7069	67.3544	64.2452	61.3883	60.2336	62.2367	38.9675	53.9358	55.6463	43.8083	52.7492	45.136	26.777	48.0915	49.7919	34.5251	49.6982	112.719	100.072	106.644	112.195	120.739	110.759
4.5	84.8392	122.43	96.2532	110.937	113.562	121.347	63.3496	60.8376	69.3376	68.5794	64.517	67.4462	64.26	61.3869	60.0112	62.0855	38.9038	53.9297	55.6074	43.7312	52.6681	45.0348	26.5948	48.0281	49.8648	34.4875	49.5384	112.461	99.8068	106.488	111.986	120.517	110.811
4.6	84.7938	122.073	96.3834	110.443	113.471	121.148	63.1061	60.9104	69.2226	68.3642	64.3562	67.3808	64.2394	61.2524	59.8436	61.8943	38.8989	53.7226	55.5202	43.7292	52.6449	44.9979	26.3764	47.9272	49.8703	34.4895	49.4379	112.116	99.5596	106.281	111.726	120.273	110.644
4.7	84.8048	121.865	96.3884	109.946	113.444	120.918	62.8744	60.9258	69.0744	68.1722	64.2585	67.2691	64.0889	61.097	59.7099	61.6933	38.8379	53.4371	55.3628	43.7517	52.6237	44.8776	26.2576	47.8264	49.7793	34.5112	49.3574	111.899	99.2161	106.042	111.433	120.154	110.336
4.8	84.8695	121.785	96.3697	109.552	113.291	120.725	62.7944	60.9204	68.836	68.0379	64.1618	67.0939	63.9917	60.8349	59.6375	61.4915	38.6461	53.1315	55.1726	43.6643	52.5732	44.72	26.164	47.7282	49.6135	34.5607	49.2086	111.632	98.9362	105.837	111.099	119.995	110.025
4.9	84.709	121.791	96.1311	109.236	112.968	120.49	62.7286	60.8046	68.584	67.9687	64.0778	66.8953	63.7799	60.625	59.5975	61.3066	38.483	52.8082	55.038	43.5775	52.4718	44.5502	26.0925	47.6386	49.3656	34.555	49.0312	111.207	98.6804	105.401	110.764	119.825	109.802
5	84.4322	121.775	95.9081	109.032	112.551	120.131	62.6508	60.5081	68.362	67.9826	64.0152	66.6184	63.4747	60.5171	59.5477	61.207	38.3358	52.5572	55.042	43.5461	52.3593	44.3974	26.0741	47.5144	49.1554	34.4719	48.8656	110.856	98.4726	104.943	110.291	119.602	109.637
5.1	84.1414	121.807	95.7752	108.871	112.225	119.853	62.652	60.1547	68.0806	67.9922	63.9099	66.3635	63.2692	60.4773	59.48	61.1109	38.1262	52.3996	55.0466	43.4742	52.1656	44.2205	26.0323	47.4266	49.0442	34.2976	48.709	110.566	98.1989	104.406	109.85	119.395	109.6
5.2	83.7538	121.749	95.6225	108.643	111.951	119.497	62.6137	59.7708	67.7698	67.9759	63.8087	66.196	63.1452	60.4982	59.4153	61.001	38.0013	52.3198	55.1394	43.3845	52.0616	44.1367	25.9474	47.3061	49.0306	34.0713	48.5706	110.214	98.0287	103.947	109.416	119.19	109.597
5.3	83.261	121.705	95.4235	108.399	111.661	119.15	62.504	59.3397	67.453	67.9112	63.7651	66.1319	62.9584	60.6431	59.3184	60.9342	37.9588	52.3042	55.1765	43.3953	51.9753	44.0883	25.8507	47.1585	49.0133	33.8297	48.5291	109.953	97.8402	103.542	109.088	119.094	109.452
5.4	82.8844	121.569	95.4053	108.13	111.484	118.857	62.4507	59.0028	67.2007	67.9184	63.8211	66.1075	62.9284	60.7153	59.177	60.8602	37.8728	52.3481	55.1115	43.3911	51.9472	44.1119	25.7781	47.0476	48.9696	33.6211	48.5175	109.763	97.73	103.374	108.829	118.933	109.291
5.5	82.6387	121.423	95.3664	107.853	111.36	118.667	62.398	58.831	67.077	67.884	63.9187	66.1257	62.96	60.751	59.0764	60.8281	37.7846	52.3047	54.8967	43.34	51.9656	44.0892	25.7346	46.9747	48.8802	33.3927	48.5236	109.518	97.6768	103.335	108.73	118.785	109.035
5.6	82.3808	121.024	95.2293	107.68	111.261	118.488	62.1777	58.7522	67.0253	67.8531	63.9998	66.1359	62.8908	60.8	58.9927	60.7752	37.7203	52.2541	54.7307	43.28	52.07	44.0226	25.8178	46.8799	48.7194	33.2102	48.483	109.269	97.7081	103.437	108.641	118.705	108.68
5.7	82.1934	120.659	95.2198	107.502	111.084	118.304	61.9693	58.6578	67.0166	67.8574	64.0534	66.0588	62.8316	60.818	58.9102	60.7185	37.6189	52.1391	54.4727	43.2609	52.145	43.8689	25.9209	46.7987	48.4783	33.0784	48.3871	109.023	97.7945	103.545	108.625	118.494	108.31
5.8	82.1563	120.295	95.1605	107.366	110.963	118.048	61.7795	58.6159	67.1116	67.9328	64.0286	65.9021	62.9026	60.6665	58.8507	60.5949	37.4881	52.0098	54.3334	43.1778	52.2267	43.6969	26.0628	46.7891	48.256	32.9508	48.2372	108.804	97.9131	103.676	108.592	118.241	108.034
5.9	82.1735	120.064	94.8746	107.295	110.811	117.774	61.4367	58.5376	67.2248	67.8867	63.8314	65.6934	62.9618	60.5471	58.7804	60.4616	37.3571	51.7981	54.2975	43.1222	52.359	43.4534	26.1583	46.7174	48.0978	32.8291	48.0792	108.689	97.804	103.753	108.423	118.131	107.733
6	82.1155	119.947	94.6264	107.213	110.665	117.544	61.0262	58.4114	67.2587	67.8782	63.5991	65.5088	62.9836	60.4468	58.6565	60.2497	37.2082	51.6709	54.325	43.043	52.451	43.2864	26.1713	46.5458	47.9855	32.8406	47.8709	108.615	97.5099	103.669	108.096	118.121	107.563
6.1	82.0576	120.019	94.4709	106.994	110.364	117.269	60.7433	58.3003	67.2389	67.7977	63.489	65.431	62.9625	60.2532	58.4444	60.0332	37.0651	51.5238	54.3378	42.9699	52.4036	43.1902	26.0406	46.4119	47.9423	32.9126	47.7305	108.538	97.1359	103.505	107.77	118.057	107.439
6.2	81.9947	120.068	94.1793	106.906	110.063	117.012	60.5502	58.2425	67.2377	67.6789	63.4342	65.4155	62.9236	60.0468	58.2742	59.9224	36.9464	51.4189	54.4574	42.84	52.2858	43.2017	25.8754	46.2975	47.9697	33.0323	47.646	108.466	96.6163	103.269	107.419	118.112	107.306
6.3	81.8244	120.069	94.0169	106.668	109.781	116.784	60.4032	58.1159	67.2483	67.4672	63.3872	65.4223	62.7588	59.9686	58.0258	59.8302	36.8593	51.2352	54.5282	42.7424	52.1474	43.2247	25.6648	46.1178	48.0144	33.2365	47.5636	108.394	96.0721	103.028	106.966	118.117	107.216
6.4	81.6474	119.996	93.968	106.348	109.544	116.522	60.4668	57.9942	67.2501	67.3468	63.4419	65.536	62.5167	59.8772	57.877	59.7036	36.776	51.1193	54.4743	42.6042	51.923	43.3438	25.5074	45.9517	48.019	33.4083	47.439	108.219	95.6869	102.792	106.667	118.059	107.17
6.5	81.4938	119.84	93.8884	106.147	109.314	116.101	60.6838	57.9296	67.2908	67.1372	63.4684	65.6192	62.3959	59.699	57.7457	59.5377	36.7256	51.0467	54.425	42.5491	51.7148	43.4474	25.4434	45.8483	48.0398	33.4235	47.3112	107.975	95.4559	102.658	106.454	117.981	107.077
6.6	81.3649	119.737	93.7864	106.137	109.24	115.649	60.8672	57.8213	67.4322	67.001	63.4066	65.6585	62.4138	59.5964	57.6947	59.378	36.6907	51.0526	54.3636	42.4984	51.6253	43.5483	25.3736	45.6902	47.9573	33.3708	47.1503	107.663	95.2171	102.546	106.17	117.979	107.025
6.7	81.2401	119.592	93.8201	106.083	109.271	115.274	60.9621	57.6788	67.5453	66.9288	63.2752	65.7284	62.4026	59.565	57.5254	59.1134	36.6788	51.1138	54.2807	42.5129	51.6043	43.5805	25.31	45.5222	47.8148	33.2852	46.8916	107.242	95.0147	102.386	105.915	117.931	106.986
6.8	81.2656	119.477	93.8282	106.144	109.182	115.065	60.9686	57.6515	67.535	66.872	63.1516	65.864	62.4698	59.54	57.4227	58.8768	36.7406	51.2901	54.2076	42.5594	51.5754	43.5883	25.295	45.4055	47.6158	33.0302	46.6424	106.722	94.8312	102.15	105.821	117.937	106.904
6.9	81.233	119.341	93.8652	106.309	109.028	115.01	60.8731	57.6345	67.4347	66.7436	63.002	65.8864	62.5909	59.5203	57.1762	58.6169	36.8204	51.3717	54.2393	42.6009	51.5531	43.4858	25.2254	45.3496	47.4486	32.8217	46.5002	106.254	94.7216	101.829	105.674	117.975	106.873
7	81.2162	119.275	93.872	106.197	108.784	115.117	60.6764	57.4737	67.2005	66.6796	62.8462	65.8661	62.6665	59.5878	56.9528	58.4552	36.9112	51.3078	54.1972	42.535	51.5078	43.3679	25.0887	45.3674	47.2689	32.7497	46.4185	105.819	94.5122	101.469	105.514	117.969	106.803
7.1	81.1861	119.159	93.7384	105.919	108.504	115.352	60.4879	57.3566	66.7877	66.5974	62.6918	65.8277	62.7382	59.6113	56.7547	58.3729	36.9635	51.1819	54.1099	42.5236	51.3572	43.2445	25.0542	45.368	47.1334	32.6854	46.3124	105.427	94.433	101.117	105.415	117.921	106.701
7.2	81.1703	119.163	93.5117	105.629	108.165	115.481	60.2981	57.2451	66.393	66.5068	62.52	65.7404	62.8054	59.4784	56.6383	58.2286	36.9798	50.8945	53.9018	42.4417	51.1421	43.1143	25.0715	45.3188	47.0063	32.5795	46.332	105.22	94.3932	100.906	105.184	117.808	106.693
7.3	81.0379	119.235	93.2504	105.277	107.916	115.398	60.2141	57.0556	66.0738	66.5321	62.4002	65.6126	62.838	59.2882	56.5362	58.0765	36.8558	50.5119	53.6554	42.2942	51.0015	43.0217	25.0963	45.3173	46.9488	32.5722	46.3674	105.143	94.2764	100.728	104.813	117.634	106.753
7.4	80.9	119.256	93.0713	104.876	107.619	115.241	60.1163	56.9052	65.8404	66.6518	62.294	65.5386	62.8732	59.0895	56.542	58.0173	36.7082	50.2462	53.382	42.2392	50.8837	42.9897	25.1672	45.3055	46.8763	32.5071	46.3118	105.026	94.0761	100.703	104.382	117.359	106.651
7.5	80.7171	119.215	92.8602	104.645	107.478	115.066	60.0979	56.9035	65.6871	66.72	62.2874	65.5717	62.8274	58.834	56.5145	57.9428	36.4647	50.1182	53.1641	42.2338	50.8511	42.8998	25.2669	45.2421	46.7581	32.314	46.2071	104.904	93.9916	100.759	103.997	117.088	106.56
7.6	80.5719	119.22	92.705	104.389	107.29	114.72	60.0623	56.8723	65.7377	66.8234	62.3076	65.6172	62.6568	58.6443	56.4209	57.8239	36.2451	49.9343	52.9883	42.0825	50.9644	42.7589	25.2922	45.2576	46.6858	32.1548	46.1092	104.869	93.7159	100.785	103.734	116.767	106.53
7.7	80.3284	119.128	92.5831	104.115	107.003	114.483	59.9751	56.9098	65.7932	66.8991	62.4472	65.71	62.4977	58.5836	56.3426	57.813	36.059	49.8879	52.9332	42.0123	51.1433	42.7182	25.2804	45.3637	46.6384	32.0112	46.0176	104.687	93.4665	100.729	103.684	116.521	106.413
7.8	79.9831	118.841	92.4996	103.913	106.698	114.316	59.7602	57.0212	65.8497	66.859	62.53	65.7838	62.359	58.5411	56.2252	57.8149	36.0162	49.8914	52.9048	41.9468	51.276	42.6357	25.2195	45.3848	46.5496	31.854	45.9509	104.45	93.3201	100.59	103.685	116.353	106.155
7.9	79.6539	118.573	92.3648	103.615	106.476	114.021	59.5452	57.0384	65.9003	66.7253	62.6051	65.798	62.1638	58.483	55.9735	57.8034	35.978	49.8332	52.8343	41.7823	51.3765	42.4893	25.1461	45.3444	46.4224	31.7253	45.8877	104.276	93.1646	100.321	103.765	116.211	105.999
8	79.3829	118.275	92.3818	103.3	106.176	113.542	59.3236	56.9949	65.9837	66.699	62.5509	65.6953	61.9543	58.4663	55.7438	57.734	36.049	49.7098	52.7383	41.6692	51.3736	42.4112	25.0744	45.1686	46.302	31.6712	45.8496	104.163	92.9392	99.9581	103.718	116.131	105.947
8.1	78.9919	117.932	92.6139	103.121	105.996	113.235	59.1479	56.9012	65.9377	66.6914	62.5155	65.5059	61.884	58.3797	55.5212	57.5737	36.093	49.6578	52.6293	41.7075	51.292	42.4048	25.1032	44.9554	46.1634	31.5978	45.8255	103.906	92.8872	99.6758	103.521	116.112	105.869
8.2	78.6793	117.606	92.9198	102.948	105.891	112.863	59.1324	56.7763	65.8824	66.6283	62.3637	65.185	61.8688	58.2634	55.3092	57.4126	36.1087	49.5668	52.4836	41.687	51.1408	42.3119	25.1451	44.7206	46.0398	31.5682	45.7415	103.744	92.7926	99.4432	103.155	116.129	105.88
8.3	78.5033	117.415	93.087	102.757	105.8	112.433	59.2016	56.5694	65.8018	66.5692	62.2862	64.7837	61.7936	58.1716	55.0871	57.2638	36.05	49.4034	52.3504	41.6956	50.9469	42.2217	25.1625	44.4976	45.8794	31.577	45.5782	103.632	92.7767	99.3365	102.846	116.115	106.066
8.4	78.3434	117.384	93.1086	102.685	105.741	112.071	59.218	56.4805	65.7722	66.5426	62.2956	64.4118	61.7149	58.0964	54.9946	57.0336	36.0485	49.2722	52.2598	41.7186	50.8276	42.1548	25.1779	44.2786	45.7574	31.6317	45.4852	103.457	92.7489	99.2129	102.566	116.09	106.297
8.5	78.1234	117.454	92.9925	102.611	105.605	111.857	59.166	56.4666	65.7184	66.4374	62.3639	64.1074	61.6998	57.9567	54.9415	56.8056	36.0515	49.1696	52.264	41.7008	50.7589	42.0155	25.1527	44.2526	45.6885	31.7229	45.3604	103.292	92.7485	99.1082	102.4	115.924	106.403
8.6	78.0762	117.513	92.6673	102.368	105.31	111.455	59.0658	56.5839	65.6604	66.2819	62.4055	63.8914	61.5712	57.8629	54.9329	56.6452	36.1281	49.0814	52.2595	41.6667	50.6826	41.7292	25.0013	44.2596	45.6138	31.794	45.2518	103.299	92.7116	98.8714	102.24	115.717	106.409
8.7	78.0526	117.625	92.1941	102.071	105.082	111.061	58.833	56.6363	65.5585	66.2009	62.479	63.7353	61.3404	57.8118	54.9454	56.5271	36.1623	49.0143	52.3255	41.6215	50.6964	41.4566	24.8186	44.2759	45.5346	31.7768	45.1418	103.268	92.644	98.6024	102.137	115.508	106.237
8.8	78.0744	117.794	91.8271	101.737	104.91	110.8	58.581	56.6906	65.4852	66.1582	62.4314	63.7442	61.18	57.72	55.088	56.3516	36.1524	49.0619	52.3728	41.6233	50.8178	41.2382	24.705	44.2811	45.6027	31.7876	45.1164	103.103	92.3105	98.3584	102.027	115.291	105.852
8.9	78.2028	117.795	91.5392	101.279	104.717	110.592	58.4988	56.6027	65.2917	66.1439	62.221	63.8399	61.0227	57.6618	55.2495	56.2589	36.0776	49.0996	52.4578	41.6825	50.8199	41.127	24.5965	44.3583	45.7256	31.7561	45.1045	102.904	91.9666	98.2635	101.832	115.147	105.419
9	78.4072	117.664	91.3454	100.813	104.784	110.463	58.4192	56.4122	65.1775	66.071	61.959	63.8944	60.7904	57.6891	55.3666	56.2583	35.9864	49.0958	52.4987	41.6832	50.8128	41.123	24.5167	44.2981	45.8343	31.6507	45.2382	102.589	91.6192	98.2003	101.625	115.004	105.082
9.1	78.4238	117.511	91.2765	100.51	105.06	110.53	58.3366	56.1309	65.1213	65.9582	61.7111	63.9285	60.6039	57.6773	55.5215	56.2843	35.8592	49.1181	52.5804	41.5874	50.811	41.2771	24.4637	44.1512	45.9416	31.5798	45.4174	102.136	91.2605	98.2082	101.494	114.89	104.849
9.2	78.3761	117.232	91.3534	100.268	105.249	110.635	58.3442	55.9277	65.1257	65.7943	61.4826	64.0213	60.5026	57.6242	55.6338	56.2122	35.7664	49.0962	52.5635	41.5722	50.7577	41.364	24.43	43.9572	45.9727	31.5884	45.5516	101.677	90.9531	98.2221	101.337	114.757	104.732
9.3	78.2158	116.76	91.4779	100.015	105.344	110.701	58.3898	55.7207	65.1033	65.6478	61.3372	63.9936	60.3643	57.638	55.6022	56.1029	35.7041	48.9911	52.5624	41.4944	50.6144	41.3182	24.3515	43.8148	45.8487	31.4971	45.6101	101.355	90.8069	98.1108	101.074	114.55	104.827
9.4	77.8812	116.267	91.679	99.8945	105.458	110.719	58.2968	55.6303	65.1573	65.4751	61.2236	63.8306	60.2978	57.6185	55.4857	55.9862	35.6551	48.8145	52.4373	41.3523	50.5902	41.1641	24.2539	43.593	45.5965	31.3428	45.5571	101.166	90.7024	97.8546	100.921	114.255	104.916
9.5	77.4874	115.847	91.8095	99.8303	105.354	110.598	58.1919	55.5088	65.1019	65.4398	61.182	63.718	60.3822	57.6145	55.3856	55.8141	35.5212	48.6736	52.2414	41.323	50.5224	40.932	24.1732	43.4603	45.2823	31.2164	45.34	101.126	90.5312	97.5038	100.812	114.07	104.932
9.6	77.2356	115.531	91.8369	99.767	105.035	110.381	58.0841	55.3116	65.0805	65.4484	61.0946	63.5873	60.4564	57.7671	55.1831	55.6057	35.3578	48.4423	51.9882	41.3953	50.4726	40.6382	24.1353	43.4312	44.9811	31.0416	45.0176	101.179	90.3464	97.2044	100.65	113.834	104.924
9.7	76.992	115.438	91.7986	99.7302	104.796	110.106	57.8982	55.1276	65.0255	65.5004	60.9493	63.4728	60.4674	57.9478	54.9319	55.4273	35.225	48.2768	51.7844	41.3523	50.3962	40.4464	24.1226	43.4448	44.7946	30.8208	44.8499	101.217	90.1879	96.9248	100.472	113.551	104.834
9.8	76.8748	115.538	91.7014	99.7768	104.582	109.827	57.6597	54.9922	64.9985	65.4971	60.8315	63.4494	60.4926	58.0722	54.7552	55.4089	35.1313	48.1805	51.6289	41.2532	50.2591	40.4042	24.1162	43.4359	44.6827	30.6589	44.7677	101.19	90.0581	96.7578	100.435	113.365	104.617
9.9	76.8451	115.787	91.5076	99.8515	104.301	109.648	57.41	54.8518	64.9896	65.5296	60.841	63.5372	60.5866	58.1722	54.6071	55.3568	35.0699	48.2234	51.5899	41.154	50.0153	40.3883	24.0992	43.4806	44.7058	30.6613	44.775	101.089	89.9244	96.6982	100.327	113.229	104.339
10	76.8395	116.001	91.3598	99.8646	104.071	109.561	57.1839	54.8463	65.0236	65.4725	60.8294	63.5313	60.5373	58.1859	54.3787	55.3049	35.0755	48.3299	51.6457	40.976	49.8021	40.4126	24.0536	43.5392	44.8075	30.71	44.7874	100.86	89.8836	96.7418	100.107	113.063	104.103
10.1	76.7567	116.128	91.2192	99.753	103.911	109.537	57.0239	55.0046	64.9668	65.4547	60.8022	63.5614	60.3881	57.998	54.1548	55.3352	35.1313	48.4999	51.788	40.7112	49.5612	40.4835	24.0097	43.5218	44.9016	30.8108	44.8625	100.57	89.761	96.7906	99.8955	112.961	103.81
10.2	76.7451	116.01	90.9868	99.5964	103.667	109.54	56.9083	55.0038	64.9918	65.4337	60.8356	63.558	60.2703	57.7202	53.9066	55.4432	35.125	48.5541	51.9523	40.5816	49.318	40.4946	23.9655	43.471	44.9195	30.9182	44.8132	100.366	89.561	96.8865	99.7346	112.868	103.538
10.3	76.6115	115.925	90.7785	99.359	103.507	109.532	56.8331	54.9601	65.0055	65.4322	60.773	63.5028	60.0797	57.4544	53.562	55.4709	35.0896	48.5548	52.0395	40.546	49.2	40.4213	23.9596	43.414	44.8726	30.9797	44.6429	100.236	89.3462	96.9867	99.35	112.673	103.351
10.4	76.4255	115.811	90.7132	99.0864	103.423	109.424	56.863	54.8477	64.9682	65.3542	60.5628	63.3598	59.701	57.2275	53.2626	55.5407	34.9919	48.4958	52.0874	40.5752	49.1976	40.3068	23.9973	43.3338	44.7566	30.9119	44.4503	100.088	89.1846	97.0024	98.8846	112.563	103.265
10.5	76.2262	115.687	90.5935	98.8664	103.285	109.288	56.9234	54.632	64.898	65.3147	60.331	63.2916	59.4256	57.0559	53.1041	55.5809	34.9243	48.3124	52.072	40.605	49.2387	40.1661	24.0755	43.2044	44.5707	30.8514	44.3527	99.9731	89.0648	96.9764	98.4812	112.477	103.147
10.6	76.0956	115.497	90.4278	98.7868	103.153	109.03	56.8945	54.35	64.8834	65.2354	60.1416	63.2458	59.3233	56.931	53.0372	55.5336	34.8401	48.0446	51.9855	40.6914	49.2964	40.0104	24.1288	43.1052	44.3363	30.8038	44.2944	99.9022	89.0801	96.7848	98.095	112.371	103.079
10.7	75.8559	115.443	90.2967	98.7956	103.154	108.817	56.8362	54.2244	64.7656	65.1911	59.8718	63.1668	59.2526	56.8386	53.1203	55.413	34.8469	47.8794	51.8476	40.6847	49.4061	39.9259	24.1528	43.046	44.0837	30.7877	44.2326	99.8119	89.1542	96.4433	97.7555	112.263	103.139
10.8	75.6064	115.171	90.1303	98.9288	103.101	108.574	56.788	54.1287	64.6187	65.1826	59.6696	63.1678	59.291	56.7525	53.3326	55.2797	34.8375	47.7747	51.7766	40.663	49.4224	39.9249	24.1118	43.008	43.9005	30.8082	44.2416	99.6409	89.1799	95.9822	97.6703	112.335	103.127
10.9	75.4065	114.859	89.8581	99.0172	102.983	108.29	56.6596	54.0612	64.482	65.2176	59.6176	63.2254	59.4756	56.6986	53.4617	55.1247	34.8852	47.654	51.7684	40.5684	49.376	39.9884	24.0227	43.0092	43.7288	30.8571	44.2665	99.501	89.1294	95.5638	97.8096	112.39	103.04
11	75.218	114.675	89.5574	99.1178	102.891	108.019	56.538	54.0302	64.3967	65.2311	59.6714	63.2933	59.5852	56.6307	53.5288	55.0436	34.8747	47.5349	51.7545	40.5292	49.302	40.0812	23.8736	43.0678	43.6516	30.8138	44.1808	99.3849	89.0024	95.1327	97.9112	112.439	102.899
11.1	74.9619	114.588	89.3295	99.0875	102.841	107.897	56.4865	53.8966	64.323	65.2006	59.7455	63.2936	59.6928	56.6224	53.5334	54.9886	34.8398	47.4667	51.74	40.437	49.2336	40.1497	23.7343	43.1429	43.6363	30.717	43.9711	99.2278	88.8277	94.8881	98.038	112.507	102.726
11.2	74.8529	114.425	89.2757	98.9051	102.594	107.745	56.413	53.6662	64.335	65.1418	59.948	63.302	59.7777	56.7426	53.4446	54.9544	34.7458	47.3319	51.6962	40.3541	49.1284	40.1686	23.5984	43.1709	43.6752	30.6389	43.7688	99.0218	88.6191	94.7714	98.0931	112.705	102.464
11.3	74.8997	114.369	89.2714	98.5602	102.361	107.593	56.3404	53.4414	64.3536	65.0304	60.1884	63.117	59.8352	56.832	53.249	54.9594	34.7138	47.1039	51.593	40.2164	49.1185	40.112	23.5342	43.204	43.7498	30.5673	43.5977	98.849	88.4884	94.764	98.0868	112.791	102.319
11.4	74.9244	114.328	89.2984	98.255	102.174	107.589	56.3364	53.2313	64.3206	64.9182	60.3106	62.8753	59.7996	56.8432	53.1189	54.963	34.6884	46.8867	51.4071	40.1164	49.086	40.0288	23.5014	43.2061	43.8051	30.5142	43.3555	98.6906	88.3714	94.833	97.8806	112.685	102.243
11.5	74.9113	114.169	89.5231	97.9427	101.933	107.604	56.2528	53.0565	64.2493	64.769	60.3556	62.6529	59.8372	56.8212	52.9961	54.879	34.7201	46.7061	51.2966	40.0087	49.0327	39.9516	23.5343	43.126	43.7704	30.489	43.1699	98.4772	88.2554	95.0401	97.6534	112.48	102.232
11.6	74.9689	114.049	89.8223	97.7342	101.603	107.619	56.1383	53.0282	64.109	64.6088	60.3939	62.4654	59.7762	56.7505	52.8924	54.8019	34.7802	46.5724	51.2723	40.0033	48.9914	39.8421	23.589	43.055	43.7165	30.4612	43.0138	98.1988	88.1602	95.1324	97.3494	112.209	102.283
11.7	74.8497	114.047	89.9114	97.6511	101.491	107.634	56.105	53.1841	63.8898	64.2916	60.38	62.2956	59.6841	56.5262	52.8144	54.7311	34.8474	46.5349	51.3392	40.0216	49.0038	39.742	23.669	43.0347	43.6868	30.4054	42.9267	97.8365	88.1442	95.2632	97.0325	111.775	102.365
11.8	74.5662	114.13	89.9407	97.6661	101.362	107.696	56.018	53.3722	63.7432	64.004	60.3144	62.2495	59.6221	56.289	52.7966	54.6093	34.8342	46.6032	51.4184	40.1151	49.002	39.6174	23.7037	42.928	43.5632	30.3813	42.8062	97.4296	88.0553	95.3531	96.6661	111.268	102.332
11.9	74.3635	114.128	89.9356	97.6451	101.194	107.646	55.8536	53.5531	63.6684	63.742	60.2928	62.2966	59.5771	56.0716	52.7384	54.4842	34.7958	46.6434	51.5182	40.2604	49.0372	39.5023	23.7507	42.8004	43.4356	30.3562	42.7372	96.9388	87.9329	95.3008	96.3614	110.888	102.231
12	74.3219	114.158	89.7186	97.6151	101.055	107.505	55.727	53.681	63.595	63.5794	60.2374	62.3292	59.4414	55.8394	52.652	54.4246	34.7173	46.6761	51.582	40.3721	49.0851	39.3386	23.7454	42.7313	43.33	30.3539	42.7126	96.5306	87.7612	95.0353	96.2095	110.63	102.201
12.1	74.2517	114.066	89.4191	97.5124	100.975	107.192	55.6406	53.8136	63.5867	63.4944	60.2065	62.3732	59.3351	55.6428	52.564	54.3813	34.6397	46.6828	51.5877	40.4292	49.1	39.2627	23.6772	42.6121	43.2011	30.4129	42.7547	96.2593	87.5388	94.8146	96.1386	110.446	102.154
12.2	74.3474	113.836	89.1767	97.3252	100.652	106.808	55.5389	53.7328	63.588	63.6997	60.1571	62.3992	59.2899	55.553	52.4666	54.2817	34.5943	46.64	51.5592	40.5029	49.0628	39.1794	23.5567	42.5346	43.0129	30.4892	42.7086	96.1939	87.2676	94.4284	96.1493	110.412	102.142
12.3	74.5947	113.495	88.9912	97.1453	100.271	106.426	55.459	53.581	63.5408	63.9013	60.032	62.4086	59.1686	55.5496	52.3678	54.1679	34.5808	46.5067	51.5285	40.557	48.9739	39.2134	23.4462	42.5684	42.8747	30.5106	42.7088	96.2042	86.9589	94.0165	96.1059	110.63	102.083
12.4	74.7976	113.253	88.8718	96.979	99.957	106.101	55.4259	53.4599	63.5276	63.9912	59.8486	62.3554	59.0251	55.598	52.32	54.0194	34.5712	46.4133	51.5166	40.557	48.8652	39.289	23.2768	42.6783	42.7985	30.5785	42.7471	96.3366	86.7366	93.6361	96.0556	110.903	102.002
12.5	74.8277	113.001	88.916	96.7454	99.793	105.808	55.4434	53.3287	63.5772	63.9433	59.6732	62.2342	58.9295	55.7588	52.2865	53.8245	34.5582	46.4175	51.476	40.5748	48.7701	39.4212	23.1372	42.7245	42.778	30.6464	42.7314	96.4178	86.568	93.3826	95.9051	111.105	101.721
12.6	74.8652	112.777	88.9166	96.6046	99.6818	105.622	55.354	53.125	63.6652	63.9634	59.4834	62.0609	58.7956	55.8978	52.2516	53.5663	34.4883	46.3674	51.3421	40.553	48.6482	39.5005	23.0746	42.7852	42.834	30.6891	42.6945	96.4814	86.5265	93.136	95.6852	111.197	101.395
12.7	74.8399	112.574	88.863	96.491	99.7507	105.552	55.1979	53.0224	63.8473	63.8166	59.325	61.8828	58.56	55.9634	52.2231	53.3591	34.3507	46.315	51.135	40.4954	48.4769	39.6081	23.0914	42.7184	42.9014	30.6787	42.6936	96.5131	86.5332	93.0296	95.4132	111.109	100.886
12.8	74.6461	112.432	88.7742	96.3175	99.8726	105.493	55.0533	52.9605	63.9516	63.6916	59.2914	61.6996	58.3501	56.0174	52.1399	53.2245	34.2085	46.2718	50.9308	40.4159	48.3248	39.5914	23.1164	42.5684	42.9268	30.6418	42.6021	96.5805	86.7006	93.0648	95.2633	110.777	100.572
12.9	74.3441	112.412	88.5811	96.1406	99.9334	105.489	54.8447	52.811	63.8894	63.772	59.3908	61.5136	58.2326	56.0452	52.0632	53.1576	34.0137	46.157	50.6422	40.2928	48.1827	39.5022	23.2307	42.3612	42.9292	30.4825	42.4801	96.625	86.9027	93.1687	95.2333	110.283	100.339
13	74.0943	112.452	88.2846	96.0571	99.9436	105.62	54.5416	52.6689	63.7158	63.9972	59.553	61.4234	58.1109	56.0064	51.9751	53.1837	33.8521	45.9283	50.3539	40.0773	48.0132	39.3822	23.3662	42.2307	42.8952	30.3501	42.3535	96.7136	87.1604	93.1914	95.2409	109.788	100.364
13.1	73.8215	112.698	88.0612	95.9859	99.9106	105.843	54.3562	52.4592	63.4306	64.097	59.7218	61.3213	58.0777	55.9224	51.912	53.2694	33.7415	45.7736	50.1992	39.914	47.8487	39.3192	23.4673	42.1302	42.8611	30.1746	42.2479	96.762	87.2571	93.1826	95.3831	109.391	100.393
13.2	73.5072	113.112	87.96	95.9713	99.8224	106.06	54.2714	52.2185	63.011	64.2225	59.8856	61.2143	58.1586	55.834	51.8305	53.3202	33.6964	45.577	50.1305	39.761	47.8036	39.1627	23.4864	42.0718	42.9006	29.992	42.1462	96.6674	87.1806	93.0083	95.5525	109.048	100.558
13.3	73.3212	113.375	87.8828	96.0088	99.728	106.132	54.121	51.9592	62.6942	64.291	60.0254	61.1956	58.232	55.7288	51.8336	53.294	33.6705	45.4031	50.069	39.5699	47.738	39.085	23.4693	42.0239	43.053	29.802	42.1443	96.4202	86.8426	92.605	95.6902	108.76	100.537
13.4	73.2251	113.402	87.8744	96.0703	99.6597	106.023	54.0962	51.8171	62.4892	64.2168	60.1021	61.1794	58.3104	55.5874	51.7141	53.243	33.7341	45.2872	50.0722	39.4403	47.6688	39.014	23.41	41.9598	43.2137	29.7094	42.1646	96.1034	86.2887	92.1446	95.6766	108.723	100.419
13.5	73.1811	113.395	87.8382	96.0959	99.4801	105.71	54.2597	51.806	62.3219	64.052	60.1502	61.0958	58.4014	55.4419	51.6515	53.1011	33.7477	45.1984	50.102	39.4188	47.6706	38.9483	23.307	41.8459	43.3784	29.5834	42.2566	95.8363	85.7263	91.772	95.5525	108.751	100.14
13.6	73.1471	113.161	87.793	96.0176	99.2222	105.194	54.425	52.0224	62.171	63.8922	60.1456	61.0679	58.4496	55.3809	51.593	52.9498	33.7456	45.0856	50.1002	39.382	47.7784	38.8039	23.1816	41.6896	43.4222	29.5015	42.3422	95.6185	85.2808	91.3982	95.3116	108.726	99.8757
13.7	73.1462	112.748	87.7859	95.9417	99.0794	104.537	54.5794	52.2936	62.0098	63.6654	60.0556	61.0206	58.4996	55.4081	51.5467	52.8782	33.7095	45.0598	50.0822	39.3391	47.7902	38.7755	23.1122	41.5697	43.3776	29.4847	42.4498	95.517	85.0716	91.1242	95.1035	108.715	99.619
13.8	73.111	112.583	87.8111	95.8279	99.1211	103.922	54.902	52.571	61.8141	63.453	59.9604	60.8291	58.5432	55.3844	51.4428	52.9144	33.6416	45.0883	50.0218	39.3798	47.817	38.7024	23.0795	41.5532	43.2122	29.5305	42.4858	95.5755	85.1576	90.99	94.9337	108.818	99.3275
13.9	73.1276	112.568	87.807	95.7038	99.1601	103.399	55.1944	52.7372	61.6845	63.2356	59.8433	60.6496	58.4316	55.43	51.4677	52.9722	33.4771	45.1663	49.9827	39.4025	47.8951	38.7028	23.0387	41.5682	42.9871	29.5338	42.4588	95.657	85.4371	90.9613	94.8132	108.735	99.1664
14	73.0705	112.462	87.8	95.5383	99.291	102.998	55.3135	52.7496	61.6135	63.0404	59.677	60.4262	58.2874	55.4586	51.4153	53.071	33.3523	45.2857	49.9276	39.4394	47.896	38.7502	22.9716	41.589	42.7479	29.4691	42.3521	95.5888	85.677	90.9189	94.7358	108.591	99.079
14.1	73.0216	112.314	87.7124	95.35	99.55	102.756	55.3363	52.5433	61.6371	62.9061	59.5506	60.2632	58.1146	55.4448	51.247	53.165	33.2825	45.4268	49.8501	39.4842	47.7689	38.8254	22.9171	41.5941	42.5999	29.3938	42.1822	95.4445	85.8441	90.9559	94.5918	108.569	99.1034
14.2	73.006	112.212	87.4492	95.1428	99.6406	102.68	55.2355	52.291	61.7486	62.829	59.5292	60.2802	57.808	55.3672	51.0826	53.1993	33.2461	45.5575	49.7714	39.5574	47.6911	38.879	22.851	41.5957	42.4842	29.2996	41.9753	95.2558	85.8526	91.0523	94.3395	108.587	99.1132
14.3	72.9418	111.945	87.1257	95.0043	99.3792	102.881	54.974	52.0707	61.8726	62.7742	59.4071	60.4434	57.5542	55.3403	50.9699	53.1674	33.3018	45.6717	49.7803	39.6533	47.6228	38.9713	22.8157	41.4915	42.4461	29.2375	41.7937	94.9889	85.6835	91.1485	93.9656	108.464	99.3531
14.4	72.7729	111.536	86.8641	94.8285	99.0942	103.124	54.6269	51.9899	61.9306	62.6983	59.2885	60.632	57.434	55.3022	50.8399	53.0566	33.4534	45.7162	49.7519	39.7356	47.4676	39.0106	22.8178	41.3405	42.4568	29.1804	41.6458	94.7514	85.5051	91.0992	93.5498	108.33	99.5794
14.5	72.635	111.265	86.7101	94.7738	98.8069	103.337	54.3407	51.9515	61.9218	62.5963	59.2334	60.9703	57.3701	55.3062	50.7814	52.8877	33.6522	45.7372	49.7235	39.7586	47.3431	38.9536	22.9239	41.2295	42.4624	29.2522	41.5718	94.613	85.3069	91.0686	93.2762	108.241	99.7127
14.6	72.4822	111.207	86.6907	94.81	98.4502	103.428	54.0969	51.9974	61.8327	62.3958	59.1688	61.3308	57.2915	55.285	50.8448	52.6807	33.7662	45.695	49.667	39.6921	47.3164	38.9167	23.0395	41.1849	42.4791	29.3577	41.5866	94.5847	85.0241	91.0689	93.1813	108.108	99.6887
14.7	72.356	111.157	86.8283	94.7761	98.1755	103.453	53.9305	52.0308	61.7775	62.1999	59.085	61.4743	57.2566	55.2737	50.9454	52.4218	33.9034	45.5441	49.4803	39.5622	47.2853	38.8328	23.0653	41.0991	42.5247	29.48	41.6619	94.5695	84.7277	91.1194	93.1299	108.014	99.6501
14.8	72.3156	111.121	86.9438	94.6286	98.1061	103.185	53.8589	52.0647	61.6952	62.0628	59.1937	61.5171	57.199	55.1906	51.0345	52.1146	33.9486	45.3149	49.2392	39.3032	47.2491	38.7321	23.0406	41.0328	42.4968	29.5102	41.7474	94.4988	84.512	91.1831	93.1954	108.014	99.4446
14.9	72.3506	111.119	87.0705	94.5119	98.0031	102.847	53.8564	52.0199	61.6392	62.023	59.3056	61.479	57.1161	55.0261	51.0595	51.8586	33.9337	45.1153	49.0392	39.052	47.2298	38.5955	22.9751	40.9914	42.4511	29.5216	41.8284	94.4258	84.2234	91.3342	93.4112	108.094	99.1549
15	72.3948	110.971	87.2028	94.2751	97.8045	102.486	53.8027	51.9928	61.646	62.0113	59.3706	61.3452	57.019	54.7976	51.0396	51.6906	33.8707	44.9141	48.8344	38.7757	47.1796	38.5307	22.8315	40.8998	42.4402	29.4578	41.8474	94.3107	83.9762	91.4604	93.5249	108.105	98.9766
15.1	72.4596	110.72	87.2866	94.1245	97.5612	102.261	53.8052	51.9588	61.7033	62.1148	59.344	61.0141	57.0141	54.5796	50.998	51.6061	33.856	44.8404	48.7168	38.6085	47.0955	38.4551	22.7122	40.8035	42.3828	29.3227	41.7909	94.1297	83.9262	91.4479	93.5119	107.978	98.8077
15.2	72.4284	110.534	87.3515	94.0922	97.3528	102.076	53.8446	51.9024	61.7531	62.1802	59.2892	60.788	57.1246	54.2878	50.937	51.6185	33.7324	44.9274	48.8281	38.4946	47.0209	38.3889	22.753	40.7515	42.2799	29.1684	41.6733	93.9558	83.9533	91.2666	93.5319	107.739	98.6357
15.3	72.3093	110.408	87.5119	94.1606	97.0703	101.962	53.8231	51.727	61.8396	62.0619	59.064	60.5989	57.2657	54.0973	50.8452	51.6742	33.6015	45.0783	48.9715	38.4674	46.9233	38.2973	22.8283	40.7351	42.2558	29.0964	41.4861	93.9807	83.9568	90.992	93.4776	107.386	98.4848
15.4	72.2223	110.355	87.5486	94.2806	96.888	101.864	53.7661	51.4897	61.8953	61.8928	58.8025	60.5098	57.4269	54.0184	50.7935	51.7282	33.5169	45.2186	49.1766	38.46	46.8929	38.2054	22.8836	40.7885	42.2868	29.0218	41.3229	93.9714	84.0428	90.668	93.2829	106.959	98.3922
15.5	72.152	110.375	87.4565	94.4393	96.788	101.902	53.7633	51.166	61.9515	61.7467	58.5466	60.3952	57.5336	54.0318	50.7537	51.6703	33.4138	45.3675	49.4071	38.5113	46.8873	38.1153	22.9068	40.8888	42.2612	28.9713	41.1184	94.0357	84.0825	90.3327	93.0758	106.571	98.1381
15.6	72.0674	110.336	87.3305	94.364	96.792	101.887	53.6243	50.7686	61.9871	61.5454	58.4178	60.3587	57.6536	54.1246	50.7192	51.5963	33.2965	45.3336	49.5561	38.5412	46.874	38.0188	22.8786	40.9251	42.2264	28.9776	40.9481	93.986	84.0544	90.0588	92.9487	106.344	97.9975
15.7	71.9701	110.212	87.2131	94.186	96.7514	101.757	53.3678	50.4188	62.0243	61.4025	58.3216	60.2707	57.6826	54.3586	50.631	51.537	33.2133	45.1352	49.6252	38.536	46.8325	37.9543	22.7952	40.9376	42.2122	28.9713	40.7823	93.8652	84.0309	89.8014	92.8065	106.217	97.9076
15.8	71.9459	110.104	86.9845	93.9226	96.724	101.75	53.1103	50.1764	62.0837	61.466	58.2822	60.1923	57.671	54.484	50.5752	51.4736	33.1849	44.9058	49.6761	38.4933	46.8379	37.924	22.6696	40.8813	42.1052	28.9547	40.7339	93.5647	84.019	89.5697	92.6993	106.274	97.815
15.9	71.8081	110.005	86.7645	93.596	96.5963	101.849	52.8817	50.0441	62.149	61.5206	58.3005	60.0953	57.5718	54.5349	50.5196	51.4579	33.1357	44.6705	49.5888	38.4154	46.7826	37.9864	22.574	40.7287	41.9073	29.0627	40.6289	93.3749	83.9448	89.3857	92.6269	106.514	97.674
16	71.641	109.904	86.603	93.2377	96.4169	101.793	52.6757	50.0468	62.2242	61.5514	58.3693	60.0883	57.4885	54.5032	50.4467	51.5614	33.0998	44.3804	49.493	38.3687	46.7892	37.9964	22.5668	40.5231	41.7598	29.1711	40.572	93.1945	83.9418	89.2444	92.5669	106.824	97.7104
16.1	71.5429	109.904	86.4132	93.0659	96.2004	101.752	52.6363	50.1674	62.3322	61.6295	58.4178	60.1145	57.2712	54.3744	50.366	51.5697	33.0592	44.208	49.4356	38.3314	46.7604	37.9454	22.6095	40.3699	41.6624	29.2637	40.5129	93.2206	83.8741	89.1626	92.4072	107.01	97.6655
16.2	71.5581	109.871	86.0909	92.901	95.9428	101.846	52.6993	50.3361	62.3482	61.76	58.4441	60.0998	57.1002	54.0892	50.3402	51.4856	33.0753	44.1474	49.2819	38.361	46.785	37.8753	22.6112	40.247	41.5325	29.362	40.4858	93.3274	83.8171	89.2006	92.1889	107.066	97.5472
16.3	71.6209	109.768	85.8768	92.8788	95.7891	101.755	52.8179	50.6165	62.2432	61.807	58.5235	60.0173	56.9368	53.9358	50.2466	51.4313	33.0917	44.1164	49.0607	38.4766	46.8562	37.7504	22.6133	40.1558	41.5062	29.372	40.4118	93.4726	83.7693	89.2853	91.9072	106.998	97.5105
16.4	71.778	109.55	85.7414	92.8711	95.7908	101.512	52.9623	50.8301	62.1792	61.8688	58.5578	59.8559	56.8398	53.8068	50.137	51.3782	33.0796	44.097	48.8676	38.6215	46.9607	37.5552	22.6121	40.1134	41.525	29.2886	40.3619	93.4652	83.6601	89.3226	91.5681	106.779	97.5522
16.5	71.9456	109.344	85.5542	92.9226	95.8821	101.304	53.0079	50.9161	62.0053	61.9719	58.5156	59.573	56.726	53.7492	50.0726	51.3539	33.0281	44.1555	48.627	38.678	46.9652	37.3436	22.558	40.1273	41.5782	29.21	40.4021	93.2889	83.4702	89.2301	91.121	106.552	97.5416
16.6	71.9512	109.012	85.4202	92.9291	95.9817	100.992	52.9186	50.9054	61.7294	62.0865	58.4871	59.3082	56.7241	53.7774	50.0337	51.4616	32.9854	44.191	48.351	38.713	46.958	37.2001	22.4731	40.1479	41.5645	29.1426	40.4326	93.0177	83.4018	88.9913	90.7317	106.42	97.5848
16.7	71.9236	108.762	85.3004	93.0112	96.1573	100.581	52.8823	50.833	61.4793	62.1446	58.4165	59.2196	56.7314	53.9562	49.9766	51.6079	32.8936	44.208	48.2247	38.6649	46.8874	37.0339	22.4088	40.096	41.586	29.0517	40.4302	92.754	83.3053	88.6797	90.3836	106.453	97.7117
16.8	71.7682	108.545	85.1058	92.8994	96.2851	100.299	52.7988	50.5562	61.3515	62.2539	58.2743	59.2258	56.6869	54.0104	49.973	51.6938	32.7582	44.2434	48.1852	38.5102	46.7539	36.9789	22.3822	40.0752	41.522	28.9747	40.4011	92.4581	83.1032	88.4598	90.1041	106.447	97.7214
16.9	71.5728	108.447	84.9039	92.6762	96.2074	100.109	52.6352	50.3374	61.1512	62.4333	58.2177	59.2717	56.646	53.9865	50.0382	51.6591	32.6623	44.2796	48.169	38.3296	46.6044	36.9428	22.3538	40.0444	41.4313	28.7793	40.4341	92.1791	82.978	88.3925	89.9369	106.468	97.6635
17	71.3619	108.32	84.779	92.4304	96.0924	99.9743	52.5758	50.2872	61.0067	62.5684	58.2587	59.4382	56.6912	53.8947	50.0716	51.4557	32.5866	44.272	48.2672	38.1855	46.4862	36.9864	22.348	39.9726	41.2216	28.5408	40.4181	92.0596	82.8178	88.5028	89.9659	106.412	97.5379
17.1	71.3715	108.267	84.6208	92.0541	95.897	99.9818	52.6553	50.339	60.9267	62.5722	58.2334	59.5889	56.6053	53.7207	50.0365	51.1232	32.4812	44.2972	48.4469	38.0468	46.5118	37.0469	22.3596	39.9014	41.1082	28.3101	40.436	91.9515	82.5754	88.6804	90.0227	106.326	97.2751
17.2	71.3707	108.139	84.5884	91.6403	95.6373	100.119	52.6553	50.4166	60.8958	62.5611	58.2798	59.6189	56.4423	53.4596	50.0468	50.7952	32.4228	44.326	48.5431	37.9611	46.6289	37.1744	22.3478	39.9149	40.9982	28.1522	40.4581	91.8261	82.3431	88.9154	90.18	106.138	96.9932
17.3	71.4718	107.906	84.5895	91.4271	95.3016	100.15	52.6963	50.624	60.8343	62.4566	58.3147	59.6013	56.3481	53.2948	50.0471	50.5278	32.3996	44.2974	48.6122	37.9208	46.7066	37.2462	22.2955	39.9054	40.9529	28.1305	40.4675	91.8079	82.2129	89.0887	90.3848	106.007	96.787
17.4	71.5574	107.568	84.557	91.4209	95.1769	100.165	52.7501	50.7435	60.8515	62.1794	58.1387	59.595	56.2262	53.209	50.0293	50.415	32.3914	44.2535	48.6943	37.918	46.7265	37.2979	22.2388	39.8986	40.9749	28.2973	40.4474	91.915	82.155	89.0664	90.4706	105.931	96.5928
17.5	71.6166	107.336	84.4832	91.4179	94.961	100.147	52.7844	50.679	60.8991	61.9174	57.9133	59.5187	56.014	53.1186	50.0417	50.4739	32.4247	44.2096	48.5998	38.0063	46.734	37.2929	22.1547	39.9339	41.0972	28.5178	40.3493	92.0294	82.2884	88.9249	90.509	105.864	96.4698
17.6	71.506	107.139	84.5418	91.6027	94.7954	100.128	52.7367	50.5922	60.8941	61.7333	57.793	59.4735	55.9164	53.062	50.0142	50.6438	32.5141	44.1292	48.4215	38.1074	46.6378	37.2396	22.0372	39.9211	41.1774	28.7312	40.253	92.1167	82.4534	88.8022	90.4513	105.789	96.5177
17.7	71.3265	107.031	84.5823	91.7362	94.6157	100.049	52.6816	50.4941	60.8598	61.49	57.6716	59.4763	55.8484	53.0668	49.9101	50.7696	32.5687	43.9965	48.2298	38.1758	46.4491	37.0961	21.952	39.8204	41.214	28.8777	40.2045	92.1348	82.6658	88.6784	90.2585	105.71	96.5355
17.8	71.0472	107.088	84.6604	91.7807	94.565	100.123	52.6476	50.3115	60.8092	61.2525	57.6198	59.5201	55.7648	53.0582	49.8408	50.9047	32.6054	43.8905	48.0766	38.2408	46.2644	36.9506	21.912	39.721	41.1913	28.9272	40.1759	92.0664	82.8378	88.4733	89.9035	105.611	96.546
17.9	70.7488	107.225	84.7865	91.7318	94.4136	100.24	52.7048	50.158	60.6993	61.1215	57.836	59.6068	55.7031	53.0881	49.6879	50.8912	32.5891	43.8253	47.9832	38.3128	46.2056	36.842	21.8862	39.6546	41.0951	28.868	40.1249	91.9587	82.9185	88.3073	89.6514	105.422	96.5515
18	70.413	107.286	84.961	91.6859	94.4426	100.343	52.7537	50.0759	60.5823	60.9639	57.9786	59.6805	55.7021	53.2193	49.5249	50.7004	32.5658	43.817	48.001	38.2477	46.2186	36.7436	21.8688	39.5724	40.9326	28.7684	40.1092	91.7864	82.885	88.1526	89.2938	105.338	96.5443
18.1	70.1116	107.373	84.9272	91.6214	94.5464	100.394	52.8163	49.9104	60.5417	60.8076	57.9418	59.6543	55.7244	53.4066	49.5022	50.4416	32.5205	43.7818	48.0347	38.1718	46.2718	36.7041	21.846	39.5697	40.7296	28.6069	40.0836	91.6332	82.8143	87.9697	89.0303	105.259	96.4252
18.2	69.899	107.423	84.7909	91.672	94.7397	100.45	52.9476	49.7238	60.4811	60.7289	57.7858	59.5457	55.7476	53.543	49.4935	50.2139	32.5165	43.8238	48.1107	38.1568	46.3101	36.7278	21.8112	39.6569	40.5418	28.437	40.03	91.6014	82.6289	87.6651	88.8682	105.204	96.286
18.3	69.7542	107.459	84.5352	91.6499	94.7721	100.359	53.0224	49.5467	60.43	60.7028	57.5763	59.3674	55.7262	53.6137	49.4068	49.9576	32.5196	43.8597	48.1018	38.1437	46.355	36.7614	21.7741	39.7507	40.4463	28.2716	40.032	91.6569	82.51	87.4294	88.8399	105.21	96.1777
18.4	69.7742	107.562	84.1706	91.6645	94.7634	100.265	52.9875	49.394	60.3922	60.7222	57.1628	59.1118	55.6688	53.6067	49.399	49.8732	32.5206	43.8647	47.9546	38.108	46.271	36.8093	21.714	39.7772	40.4148	28.1834	40.0327	91.6188	82.403	87.2576	88.8068	105.181	96.0961
18.5	70.0196	107.603	83.7771	91.7593	94.5892	100.2	52.8932	49.2457	60.3201	60.7756	56.8829	58.853	55.6142	53.5313	49.418	49.9705	32.5031	43.8364	47.8739	38.1664	46.1396	36.9114	21.6863	39.7423	40.4356	28.1194	40.0368	91.533	82.2645	87.1674	88.907	104.997	96.0132
18.6	70.2729	107.542	83.5386	91.6885	94.3076	100.007	52.7978	49.2388	60.2532	60.9122	56.8065	58.6828	55.5404	53.3418	49.3753	50.1436	32.507	43.9108	47.8744	38.173	46.0056	36.9714	21.7063	39.6269	40.4714	28.164	39.9949	91.458	82.1038	87.2016	89.075	104.898	95.9385
18.7	70.4758	107.481	83.462	91.451	93.9748	99.7966	52.6272	49.2386	60.2258	60.995	56.8981	58.6249	55.535	53.1652	49.3628	50.3952	32.4422	43.9026	47.8854	38.0697	45.9756	36.9964	21.7458	39.4886	40.5778	28.2592	39.883	91.3576	82.0269	87.3984	89.2646	104.789	95.896
18.8	70.6987	107.388	83.4776	91.3172	93.7702	99.669	52.4602	49.3008	60.1674	61.0778	57.0612	58.5935	55.6506	53.0252	49.4439	50.6821	32.3664	43.8594	47.9766	37.9234	45.9706	36.9682	21.7522	39.3438	40.5982	28.3754	39.7089	91.1003	81.9175	87.5388	89.4851	104.624	95.8147
18.9	70.707	107.229	83.6266	91.092	93.612	99.4428	52.3583	49.3625	60.0814	61.0916	57.3574	58.5961	55.7576	52.8822	49.4567	50.8422	32.3525	43.791	48.148	37.8006	46.0875	36.9118	21.7747	39.2038	40.5879	28.4697	39.5442	90.9406	81.8275	87.6656	89.6597	104.497	95.7186
19	70.4629	107.218	83.8569	90.6241	93.6169	99.2097	52.3402	49.4291	60.1001	61.0606	57.5527	58.6656	55.8266	52.6921	49.3495	50.9043	32.3805	43.6842	48.287	37.6219	46.2014	36.832	21.7604	39.148	40.5742	28.5679	39.4108	90.8963	81.7827	87.7509	89.7076	104.465	95.607
19.1	70.1904	107.326	84.0078	90.3514	93.7154	99.1105	52.3446	49.375	60.0719	60.855	57.6205	58.7212	55.8586	52.6144	49.2472	50.9176	32.39	43.4766	48.3512	37.5061	46.2813	36.766	21.741	39.1292	40.5958	28.5764	39.3461	90.8229	81.8426	87.7815	89.6671	104.388	95.6271
19.2	70.0114	107.519	84.0443	90.2061	93.7279	98.9546	52.311	49.3975	60.0784	60.7315	57.5858	58.6515	55.8064	52.4926	49.166	50.9017	32.4821	43.3164	48.3476	37.4792	46.2666	36.7786	21.7019	39.1007	40.545	28.5984	39.4326	90.6565	81.8364	87.6319	89.4191	104.472	95.6472
19.3	69.7147	107.678	84.0934	89.983	93.712	98.8228	52.2712	49.3571	60.1842	60.5551	57.4788	58.5461	55.6198	52.3566	49.0523	50.8401	32.5788	43.2251	48.3305	37.5573	46.2598	36.8141	21.7069	39.0773	40.5347	28.6088	39.5556	90.6008	81.8117	87.4852	89.0614	104.688	95.6394
19.4	69.5479	107.772	84.1896	89.8247	93.6949	98.7608	52.2012	49.3091	60.3456	60.392	57.2172	58.4216	55.4918	52.3217	49.035	50.8306	32.5878	43.1254	48.3061	37.605	46.1957	36.8313	21.7564	39.0804	40.5053	28.5844	39.6936	90.5078	81.705	87.2648	88.7396	104.969	95.6228
19.5	69.5262	107.692	84.1967	89.893	93.4808	98.6694	51.9813	49.3078	60.3718	60.2392	56.9222	58.2447	55.3445	52.3768	49.1264	50.7971	32.5159	43.0255	48.2205	37.6418	46.0875	36.857	21.858	38.9884	40.4832	28.5662	39.8182	90.35	81.5745	86.9829	88.5056	105.138	95.5748
19.6	69.5814	107.484	84.2591	89.8561	93.2564	98.5975	51.6098	49.3394	60.3849	60.2215	56.6328	58.0259	55.1646	52.3328	49.2153	50.6742	32.3817	42.9946	48.0888	37.6272	45.8904	36.8848	21.9752	38.848	40.4703	28.5787	39.9015	90.2038	81.343	86.5668	88.2122	105.183	95.4166
19.7	69.5231	107.123	84.3244	89.7173	93.2278	98.5464	51.3523	49.287	60.2526	60.1327	56.3721	57.9143	55.0006	52.3578	49.2766	50.464	32.1897	42.9605	48.0187	37.6184	45.7465	36.8416	22.1025	38.7014	40.5098	28.5145	39.9072	90.0536	81.1847	86.249	88.107	105.052	95.201
19.8	69.615	106.673	84.3282	89.5948	93.2096	98.3398	51.1096	49.2612	59.9847	60.102	56.1434	57.8338	54.8891	52.4226	49.2366	50.2702	32.0088	42.9657	47.9307	37.5383	45.5766	36.8487	22.2316	38.6473	40.5576	28.4157	39.8864	89.8194	80.9883	85.9778	88.0823	104.812	95.0093
19.9	69.6281	106.327	84.0983	89.4721	93.1974	98.158	50.919	49.2799	59.6922	60.0789	56.1618	57.7949	54.7692	52.4422	49.0968	50.0963	31.9012	43.032	47.8629	37.4766	45.3929	36.9075	22.3352	38.6422	40.6656	28.3361	39.7968	89.5483	80.9661	85.8132	88.0334	104.52	94.8815
20	69.5688	106.076	83.7547	89.3062	93.3648	97.9824	50.9196	49.2512	59.4372	60.1198	56.3398	57.8587	54.7303	52.4627	48.8898	49.9868	31.7665	43.1682	47.7847	37.4777	45.2595	36.8596	22.3793	38.7728	40.7318	28.2051	39.7042	89.3312	80.8473	85.7069	88.0199	104.414	94.8277
20.1	69.4658	105.885	83.3614	89.2343	93.5168	97.8147	51.0908	49.1715	59.2016	60.0801	56.5671	57.9663	54.757	52.574	48.6292	50.0013	31.7102	43.2943	47.728	37.5338	45.2899	36.8264	22.3693	38.9968	40.7288	28.0503	39.6617	89.1671	80.7473	85.7106	88.0674	104.425	94.738
20.2	69.4133	105.754	82.9302	89.3358	93.5899	97.6556	51.1909	49.051	59.1184	60.0448	56.8298	58.0385	54.7561	52.6582	48.3088	50.025	31.6528	43.4168	47.5882	37.609	45.2959	36.8109	22.3604	39.2167	40.6526	27.9645	39.5751	89.1736	80.6463	85.7591	88.0328	104.506	94.6812
20.3	69.2706	105.862	82.5084	89.5324	93.6237	97.6304	51.2606	48.941	59.113	59.9798	57.1019	58.1795	54.7114	52.6923	48.1566	50.0319	31.5905	43.4727	47.4439	37.6978	45.3799	36.7732	22.2768	39.2802	40.4974	27.8763	39.5308	89.3257	80.6442	85.7581	87.9682	104.517	94.6708
20.4	69.1595	105.896	82.3222	89.7974	93.6917	97.485	51.246	48.7539	59.0952	59.9281	57.148	58.298	54.6936	52.6538	48.0648	49.9599	31.4945	43.564	47.2709	37.7349	45.4531	36.709	22.1226	39.2899	40.2728	27.7933	39.5509	89.5539	80.5524	85.7247	87.8591	104.577	94.5146
20.5	69.0556	105.942	82.3341	90.0105	93.6007	97.4075	51.1678	48.6296	59.176	59.7725	57.0609	58.2604	54.6458	52.5279	47.9984	49.8389	31.5404	43.6374	47.1215	37.7236	45.5823	36.7294	21.9893	39.1935	40.0723	27.7362	39.5924	89.6806	80.6295	85.6392	87.5846	104.434	94.3316
20.6	68.992	106.052	82.3884	90.098	93.4921	97.2816	51.0977	48.6124	59.2988	59.7204	57.0198	58.253	54.5693	52.3729	48.0542	49.7292	31.6048	43.6567	47.0644	37.7396	45.638	36.7136	21.8908	38.9894	39.878	27.6894	39.5624	89.7858	80.8226	85.5762	87.3392	104.3	94.195
20.7	68.9853	106.172	82.5352	90.127	93.3513	97.2201	51.1028	48.6615	59.3927	59.7179	56.917	58.207	54.5386	52.2161	48.2033	49.7412	31.6816	43.6842	47.1325	37.638	45.6658	36.6705	21.8265	38.7548	39.7397	27.5891	39.5649	89.7775	80.9649	85.4714	87.2322	104.108	94.1045
20.8	68.9648	106.027	82.6749	90.0655	93.2512	97.16	51.1729	48.6463	59.4613	59.7269	56.7997	58.0645	54.6212	52.061	48.2789	49.7477	31.7747	43.6951	47.2263	37.4868	45.566	36.5986	21.8245	38.5694	39.714	27.5607	39.5185	89.6488	81.018	85.4581	87.0759	103.939	93.9137
20.9	68.9172	105.823	82.6868	89.8792	93.1136	97.2237	51.3412	48.706	59.628	59.7154	56.8078	57.9546	54.6469	52.0225	48.3438	49.7809	31.9222	43.6228	47.3254	37.3635	45.5042	36.5056	21.8898	38.4107	39.6872	27.4968	39.5067	89.5337	80.9652	85.4512	87.0261	103.701	93.8863
21	68.8798	105.59	82.61	89.7168	93.0931	97.2482	51.4847	48.6947	59.7148	59.7749	56.8912	57.9713	54.6464	51.9924	48.4362	49.8172	32.0221	43.4689	47.446	37.2497	45.3945	36.4394	21.9881	38.2565	39.6771	27.4617	39.4077	89.5034	80.8501	85.5669	87.0746	103.592	93.8344
21.1	68.7468	105.226	82.456	89.567	93.0182	97.3503	51.5868	48.6589	59.7351	59.7168	56.8454	57.9172	54.6568	51.9004	48.3968	49.7717	32.0744	43.3285	47.4737	37.0601	45.3046	36.3858	22.0664	38.2416	39.771	27.4161	39.3051	89.4008	80.6087	85.5709	87.0801	103.337	93.7744
21.2	68.5072	104.904	82.2297	89.3776	92.8987	97.4125	51.6374	48.6845	59.7113	59.6522	56.8561	57.8598	54.7261	51.8561	48.2998	49.6147	32.1122	43.2691	47.3612	36.9923	45.2646	36.3363	22.0214	38.3409	39.817	27.4234	39.2311	89.3226	80.3882	85.5616	86.8998	102.994	93.735
21.3	68.4478	104.888	82.0512	89.2526	92.7582	97.5046	51.6774	48.878	59.703	59.5961	56.8438	57.8403	54.671	51.9422	48.2018	49.474	32.1122	43.2194	47.2195	37.0611	45.3402	36.3528	21.9068	38.4576	39.7458	27.4068	39.1511	89.3036	80.1633	85.4514	86.7952	102.673	93.7598
21.4	68.5064	105.029	81.8886	89.1504	92.555	97.5566	51.63	49.031	59.5526	59.494	56.7512	57.7762	54.6673	51.9608	48.1405	49.2803	32.0401	43.2102	47.054	37.1437	45.3754	36.3772	21.755	38.5145	39.7137	27.4233	38.9961	89.2808	79.9863	85.2624	86.6123	102.441	93.6977
21.5	68.5898	105.204	81.7331	89.1023	92.3534	97.5928	51.6094	49.1698	59.3429	59.3596	56.6448	57.6132	54.6722	52.0786	48.0968	49.0854	31.9124	43.2779	46.8624	37.2597	45.3285	36.3723	21.5257	38.6212	39.6347	27.4234	38.9322	89.1663	79.875	84.9241	86.5016	102.224	93.6104
21.6	68.7884	105.436	81.6872	89.1204	92.2833	97.452	51.5453	49.2921	59.1604	59.3521	56.6555	57.4578	54.6414	52.2682	48.1448	48.8566	31.7965	43.3417	46.754	37.4122	45.2519	36.3604	21.3071	38.6062	39.4706	27.4918	38.9651	89.1114	79.7394	84.7068	86.4325	102.137	93.5163
21.7	69.0508	105.65	81.7206	89.0927	92.3033	97.3444	51.4211	49.3611	58.9776	59.3042	56.6024	57.3255	54.4849	52.3765	48.1523	48.6361	31.7147	43.2498	46.7429	37.4928	45.1609	36.3672	21.1618	38.4924	39.3779	27.5006	38.9844	89.0594	79.4992	84.5342	86.4801	102.14	93.3128
21.8	69.1092	105.586	81.7459	88.9761	92.318	97.1612	51.291	49.2386	58.8399	59.2366	56.5562	57.207	54.3979	52.3542	48.1614	48.4064	31.6557	43.1199	46.7512	37.3895	45.0266	36.1909	21.1237	38.3998	39.351	27.4845	39.0351	89.0647	79.3361	84.5116	86.5747	102.161	93.1139
21.9	69.0982	105.442	81.8366	88.8954	92.3544	96.9848	51.1963	49.0907	58.7338	59.2649	56.6258	57.13	54.2508	52.3078	48.1635	48.349	31.6437	42.9144	46.8594	37.3058	44.9341	36.0011	21.1269	38.333	39.3219	27.4312	39.126	88.8702	79.2505	84.6256	86.7176	102.075	92.9203
22	69.1096	105.226	82.0073	88.7661	92.2634	96.8631	51.0488	48.9473	58.6288	59.4048	56.6904	57.1132	54.0837	52.1682	48.182	48.3367	31.6886	42.6839	46.9869	37.1596	44.9445	35.7831	21.1822	38.2902	39.3136	27.3417	39.174	88.7364	79.0288	84.8528	86.7365	101.933	92.7653
22.1	69.0726	104.968	82.1142	88.5961	92.0124	96.906	50.9838	48.758	58.5908	59.3827	56.6325	57.1882	53.9709	51.9878	48.202	48.434	31.762	42.4592	47.0463	37.0002	44.9905	35.5831	21.2532	38.3165	39.3159	27.196	39.1132	88.5767	78.8066	85.0626	86.7316	101.752	92.6047
22.2	68.9749	104.618	82.2362	88.4345	91.7199	96.8863	51.0326	48.5003	58.6011	59.3422	56.579	57.3102	53.9586	51.8472	48.3807	48.5879	31.8476	42.3094	47.0798	36.8407	45.0037	35.4282	21.3555	38.3292	39.2961	27.1054	39.022	88.3472	78.7765	85.2788	86.6669	101.671	92.5574
22.3	68.8611	104.3	82.3739	88.4268	91.4197	96.9398	51.035	48.3317	58.4614	59.327	56.543	57.4155	53.9612	51.6445	48.5292	48.7598	31.9448	42.262	47.0532	36.768	44.9427	35.4782	21.3572	38.2892	39.3475	27.0198	38.8949	88.0198	78.6759	85.3993	86.4642	101.597	92.3875
22.4	68.7036	104.017	82.4679	88.4199	91.2732	96.9993	51.0082	48.2098	58.3692	59.296	56.3126	57.4834	53.9654	51.4877	48.5557	48.7835	32.0197	42.3515	46.8844	36.6718	44.8504	35.5072	21.3185	38.3008	39.4429	27.03	38.762	87.8886	78.6161	85.4039	86.215	101.567	92.2247
22.5	68.4448	103.825	82.527	88.3474	91.304	96.9546	51.1131	48.143	58.3858	59.124	56.0035	57.5134	53.9231	51.3692	48.4807	48.8051	32.0737	42.4117	46.7353	36.6198	44.6507	35.5852	21.2797	38.3022	39.596	27.1256	38.7006	87.8535	78.6985	85.4024	86.0891	101.535	92.1322
22.6	68.1228	103.764	82.5498	88.2276	91.4027	96.8777	51.1312	48.1171	58.3226	59.0559	55.7978	57.4245	53.8863	51.227	48.3674	48.8098	32.082	42.5239	46.6006	36.5425	44.394	35.6337	21.2312	38.3121	39.7721	27.236	38.7076	87.885	78.9081	85.3143	86.0233	101.552	92.1835
22.7	67.847	103.782	82.4552	88.1744	91.5442	96.8554	51.106	48.1296	58.1594	59.0415	55.6859	57.2578	53.8314	51.0884	48.1392	48.784	32.07	42.6051	46.4908	36.5033	44.2244	35.6022	21.1951	38.3852	39.926	27.3613	38.7341	87.9253	79.0479	85.214	86.0848	101.45	92.157
22.8	67.723	103.885	82.3131	87.9078	91.7228	96.7007	51.085	48.0998	58.1832	59.0022	55.5636	57.1042	53.7173	51.0973	47.9866	48.7572	32.0644	42.6526	46.5478	36.5052	44.1905	35.4914	21.2504	38.5451	39.9298	27.4956	38.8489	87.9741	79.2637	85.0809	86.2611	101.399	92.2692
22.9	67.682	103.916	82.1065	87.6925	91.764	96.4944	51.1662	48.0785	58.1944	58.8958	55.6136	56.9714	53.6339	51.0681	47.9405	48.7335	32.1022	42.5938	46.7104	36.4817	44.1375	35.4227	21.3482	38.6957	39.857	27.5607	38.9756	88.032	79.3425	84.9637	86.447	101.381	92.3903
23	67.7114	103.935	81.8302	87.5429	91.6784	96.2399	51.0768	48.0276	58.1542	58.8852	55.706	56.8748	53.6852	51.0599	47.9676	48.6943	32.1237	42.6086	46.8245	36.4571	44.1639	35.3226	21.4275	38.7521	39.7092	27.5403	39.0077	88.0739	79.3174	84.7252	86.496	101.433	92.4329
23.1	67.8486	103.843	81.6487	87.5263	91.6381	95.9179	50.9927	47.9985	58.1539	58.9166	55.7678	56.7905	53.6346	51.1466	48.003	48.6305	32.1601	42.5266	46.9233	36.5274	44.2302	35.2635	21.5121	38.699	39.5381	27.5384	38.9938	88.0782	79.183	84.6278	86.4555	101.476	92.3012
23.2	67.9443	103.752	81.5066	87.5434	91.6101	95.615	50.8516	48.0222	58.2258	58.8898	55.7492	56.7748	53.5403	51.193	48.0382	48.5253	32.1709	42.4522	47.0046	36.5936	44.1716	35.2736	21.5298	38.6577	39.4109	27.5059	38.9579	88.2573	78.9664	84.4928	86.2782	101.514	92.2361
23.3	68.024	103.805	81.4115	87.7902	91.5344	95.4316	50.7338	48.1236	58.1641	58.8571	55.7637	56.7387	53.4883	51.1489	47.9888	48.4124	32.1479	42.2759	46.9359	36.6102	44.0214	35.3237	21.4966	38.5196	39.4115	27.5176	38.8388	88.532	78.7068	84.3757	86.0426	101.375	92.2298
23.4	67.997	104.001	81.3553	87.9897	91.4333	95.3648	50.5128	48.1263	58.1017	58.8798	55.7354	56.5949	53.418	51.1315	47.993	48.37	32.0773	42.1261	46.839	36.7074	43.9637	35.3798	21.4124	38.3498	39.4217	27.5592	38.6755	88.6678	78.5376	84.3346	85.8769	101.167	92.1834
23.5	67.9936	104.146	81.3314	88.2131	91.3314	95.4796	50.4132	48.084	58.0486	58.8128	55.7619	56.4588	53.2877	51.0613	47.9765	48.297	32.0047	41.9404	46.8189	36.8149	43.9374	35.4465	21.3777	38.2572	39.4601	27.6743	38.5511	88.665	78.4255	84.4385	85.851	100.947	92.1294
23.6	67.9185	104.373	81.1998	88.2996	91.2076	95.645	50.3353	47.9649	57.9556	58.6394	55.7554	56.4002	53.2882	50.924	47.8939	48.2464	31.914	41.8335	46.8776	36.8759	43.9376	35.54	21.3164	38.2871	39.4973	27.7436	38.4777	88.6503	78.4249	84.4373	85.7452	100.72	92.074
23.7	67.8294	104.589	81.0816	88.2038	90.9401	95.7504	50.2708	47.8392	57.8849	58.533	55.7757	56.3116	53.3281	50.8364	47.799	48.327	31.8098	41.7666	46.9222	36.9526	44.0406	35.5797	21.2883	38.2752	39.4997	27.7629	38.4475	88.4438	78.5138	84.4517	85.7132	100.581	91.9486
23.8	67.6539	104.496	80.9143	87.9184	90.6934	95.8521	50.2403	47.6906	57.8567	58.434	55.7183	56.2371	53.3733	50.8038	47.7685	48.4297	31.6974	41.7555	46.9568	37.1071	44.218	35.5426	21.2574	38.3239	39.4297	27.6882	38.4526	88.1478	78.6652	84.4113	85.6993	100.66	91.6955
23.9	67.5418	104.206	80.82	87.5388	90.5221	95.9354	50.3306	47.6562	57.7946	58.3511	55.6691	56.3113	53.4291	50.7749	47.6239	48.5022	31.5516	41.7918	46.9722	37.2418	44.3458	35.5259	21.3123	38.3415	39.3854	27.5245	38.5091	88.0287	78.778	84.3296	85.5746	100.863	91.4937
24	67.443	103.911	80.7522	87.1008	90.3957	95.9296	50.3894	47.6608	57.6622	58.2935	55.5533	56.305	53.5208	50.7415	47.5342	48.6532	31.4241	41.8798	46.8718	37.378	44.4752	35.548	21.3325	38.3058	39.3448	27.276	38.5868	87.9572	78.8323	84.179	85.3893	101.012	91.3717
24.1	67.416	103.607	80.7784	86.7437	90.2707	95.9446	50.4518	47.7305	57.5193	58.2736	55.3886	56.2174	53.5876	50.6786	47.5608	48.767	31.3357	41.9515	46.6096	37.4544	44.5845	35.4735	21.3704	38.1945	39.2856	27.0581	38.6682	87.8652	78.7213	83.9846	85.408	101.118	91.481
24.2	67.4792	103.279	80.8323	86.5458	90.255	95.9421	50.5963	47.6983	57.3335	58.2149	55.1574	56.1104	53.6084	50.5961	47.6612	48.7262	31.3088	42.0214	46.375	37.4815	44.6503	35.415	21.3982	38.0958	39.1877	26.8814	38.732	87.8763	78.6044	83.7987	85.3526	101.246	91.6045
24.3	67.5952	103.174	80.9634	86.4158	90.2434	95.885	50.6902	47.5674	57.1822	58.1876	55.0238	56.0123	53.6152	50.5118	47.7406	48.6757	31.3574	42.1533	46.25	37.4213	44.6433	35.3661	21.4298	37.9552	39.1203	26.7367	38.7812	87.9187	78.3984	83.7375	85.1836	101.223	91.8236
24.4	67.7189	103.205	81.0086	86.3595	90.2541	95.6432	50.6348	47.3673	57.0464	58.0783	54.8527	55.8694	53.6971	50.4556	47.8449	48.6143	31.4654	42.2064	46.1431	37.2649	44.5869	35.2481	21.4063	37.8188	39.1055	26.6834	38.7931	87.8398	78.2539	83.6771	85.0834	101.103	91.9886
24.5	67.7416	103.293	80.9758	86.21	90.3394	95.4514	50.5752	47.1395	56.969	57.9331	54.7482	55.8583	53.7702	50.4737	47.908	48.4607	31.5422	42.1897	46.1464	37.0566	44.474	35.0709	21.3614	37.6987	39.0804	26.6842	38.8369	87.8234	78.2159	83.6915	84.9796	100.954	92.0485
24.6	67.6998	103.326	81.0022	86.0485	90.4417	95.2199	50.5452	46.8991	56.939	57.8314	54.758	55.9591	53.7718	50.6156	47.9138	48.3149	31.5746	42.2036	46.344	36.8872	44.3624	34.9742	21.3186	37.6206	39.106	26.7079	38.815	87.8211	78.3385	83.851	84.7755	100.816	91.7569
24.7	67.6969	103.425	80.985	85.8452	90.6688	95.0497	50.474	46.7505	56.9325	57.7567	54.8121	56.0621	53.7835	50.7695	47.891	48.2531	31.573	42.2412	46.5281	36.7796	44.2341	34.8933	21.3034	37.5235	39.1338	26.7608	38.8194	87.6863	78.4868	83.952	84.5622	100.552	91.3982
24.8	67.6049	103.494	80.8533	85.6434	90.9367	94.8557	50.4841	46.6907	56.9023	57.6218	54.7984	56.1308	53.7908	50.8715	47.8176	48.1674	31.4967	42.2737	46.597	36.6942	44.0689	34.9071	21.3023	37.4879	39.1696	26.8354	38.801	87.4717	78.6437	84.0244	84.5003	100.348	90.8596
24.9	67.4648	103.54	80.7373	85.5058	91.1025	94.8583	50.5276	46.7686	56.9354	57.5512	54.8132	56.1763	53.6756	50.8638	47.7664	48.0842	31.4169	42.3139	46.6541	36.6884	43.9357	35.0215	21.2554	37.5649	39.1687	26.9042	38.8165	87.3492	78.7309	84.1089	84.3804	100.125	90.4147
25	67.4453	103.502	80.7214	85.664	91.2202	94.8569	50.4975	47.0088	57.0398	57.5578	54.7637	56.0902	53.4373	50.7946	47.6425	48.0578	31.3454	42.3471	46.6421	36.7068	43.799	35.1373	21.2234	37.6944	39.2276	26.9966	38.7455	87.1629	78.6899	84.0909	84.2656	99.9562	90.0897
25.1	67.4577	103.433	80.4905	85.8689	91.2698	94.9639	50.4334	47.2668	57.1716	57.5434	54.7322	55.8991	53.2664	50.6645	47.5452	48.0404	31.3218	42.3188	46.5192	36.7348	43.6182	35.1974	21.174	37.8176	39.2794	27.1017	38.6234	87.0172	78.5934	83.9645	84.0684	99.8082	89.9934
25.2	67.3734	103.268	80.3214	86.1147	90.9705	95.0537	50.3014	47.5974	57.3218	57.5713	54.7596	55.7324	53.1723	50.5818	47.4722	48.0379	31.2964	42.1632	46.3614	36.7137	43.5371	35.2495	21.1121	37.9546	39.4116	27.174	38.4032	86.9924	78.5082	83.9029	83.9335	99.6948	90.0306
25.3	67.4298	103.008	80.2713	86.4065	90.6528	95.2063	50.044	47.9911	57.528	57.6888	54.7488	55.5826	53.1041	50.5398	47.4148	48.1164	31.2636	41.9522	46.2749	36.6875	43.5439	35.2665	21.0286	38.0466	39.5035	27.3263	38.1934	86.993	78.4042	83.7782	83.7194	99.64	90.271
25.4	67.572	102.793	80.3059	86.6816	90.4186	95.2749	49.8085	48.2417	57.7258	57.8049	54.7306	55.4572	53.1123	50.5595	47.3803	48.243	31.2166	41.7704	46.1895	36.6191	43.5806	35.2235	21.0323	38.022	39.4827	27.5232	37.9403	86.875	78.2948	83.5964	83.5566	99.6626	90.4915
25.5	67.6288	102.66	80.2543	86.8073	90.0525	95.336	49.6922	48.3587	57.869	57.8951	54.8207	55.43	53.2423	50.5796	47.4104	48.4132	31.2094	41.619	46.1398	36.5414	43.5728	35.2516	21.0258	38.0098	39.3373	27.7322	37.6502	86.8606	78.2515	83.5006	83.3813	99.5966	90.6415
25.6	67.617	102.58	80.3385	86.9526	89.7261	95.307	49.594	48.4432	57.914	58.0144	54.8688	55.4302	53.3489	50.4599	47.443	48.56	31.163	41.5279	46.1247	36.4549	43.6058	35.3939	21.0058	38.0414	39.1117	27.8646	37.5496	86.8866	78.1712	83.4415	83.3875	99.5476	90.7636
25.7	67.5894	102.624	80.3629	87.0742	89.6542	95.3484	49.5668	48.3913	57.9289	58.0554	54.8519	55.4414	53.3435	50.2323	47.4013	48.6742	31.1392	41.5677	46.1255	36.3468	43.4978	35.5918	20.9962	38.0762	38.8039	28.0347	37.595	86.9082	77.9522	83.3894	83.4369	99.4743	90.8355
25.8	67.4682	102.828	80.2528	87.1042	89.4776	95.3886	49.6009	48.259	57.767	58.0611	54.9457	55.4895	53.267	49.979	47.4058	48.6547	31.147	41.6394	46.1296	36.2638	43.346	35.7783	21.0042	38.157	38.4693	28.0266	37.6529	87.0356	77.8773	83.3891	83.6094	99.2797	90.7958
25.9	67.2723	102.856	80.0198	87.0726	89.1999	95.4889	49.6138	48.1353	57.5041	58.0758	55.0054	55.5722	53.193	49.7739	47.4033	48.5658	31.1605	41.7175	46.1345	36.2502	43.1719	35.8862	20.9641	38.3103	38.2322	27.8697	37.7656	87.3168	77.916	83.389	83.7707	99.0329	90.6482
26	67.1086	102.853	79.8842	87.0362	89.082	95.458	49.5426	47.9824	57.1623	58.1344	54.9658	55.6052	53.0712	49.6048	47.4512	48.425	31.1765	41.8046	46.0841	36.235	43.1576	35.8555	20.9749	38.3708	38.1288	27.587	38.0077	87.4569	78.0143	83.339	83.959	98.8668	90.4261
26.1	67.0305	102.837	79.7563	86.9125	89.0078	95.385	49.4569	47.8612	56.9006	58.0681	54.8704	55.634	52.9092	49.6207	47.4448	48.3971	31.1775	41.8341	46.0116	36.226	43.1396	35.6718	21.0621	38.3472	38.1683	27.3463	38.1116	87.4486	78.1506	83.2855	84.0321	98.6366	90.0776
26.2	67.0746	102.653	79.5806	86.7771	88.8868	95.1729	49.4093	47.7451	56.6871	58.0217	54.7997	55.6519	52.7747	49.6969	47.4632	48.3199	31.1366	41.8151	45.9768	36.2533	43.2462	35.4106	21.1409	38.2907	38.2812	27.0688	38.1202	87.4395	78.3565	83.2252	84.0129	98.5005	89.7633
26.3	67.165	102.263	79.49	86.6912	88.9248	94.9346	49.4168	47.6312	56.6214	57.9126	54.6771	55.5895	52.7082	49.7538	47.5592	48.2996	31.1127	41.8134	45.907	36.2389	43.3999	35.0931	21.2041	38.1494	38.4838	26.8848	38.216	87.3491	78.4018	83.1347	83.858	98.427	89.5576
26.4	67.2636	102.044	79.4873	86.5469	89.069	94.5473	49.477	47.6186	56.5762	57.6949	54.6326	55.5228	52.6164	49.7479	47.6203	48.2958	31.1134	41.7834	45.804	36.1488	43.5546	34.8767	21.2741	37.9759	38.6755	26.7922	38.2598	87.1582	78.2686	83.1092	83.7935	98.3509	89.4104
26.5	67.3127	101.802	79.4186	86.3561	89.1969	94.3748	49.6068	47.6672	56.6401	57.4046	54.5928	55.5088	52.6192	49.7414	47.5974	48.2371	31.0952	41.7215	45.7	36.0991	43.5529	34.7946	21.2904	37.8493	38.7612	26.8186	38.2442	87.1046	78.0212	83.0624	83.6652	98.3126	89.3941
26.6	67.3624	101.611	79.3432	86.1516	89.2912	94.2649	49.7583	47.6704	56.7157	57.2353	54.5922	55.527	52.6563	49.7468	47.6553	48.0298	31.1932	41.6715	45.5952	36.0602	43.5866	34.7829	21.2029	37.7474	38.7147	26.7908	38.3151	87.1518	77.7883	83.0095	83.4885	98.311	89.5281
26.7	67.2464	101.511	79.4134	85.8866	89.4285	94.2179	49.8307	47.7488	56.753	57.066	54.5982	55.4973	52.7382	49.7475	47.7485	47.871	31.351	41.5757	45.4293	36.0374	43.5078	34.7854	21.0675	37.6515	38.5858	26.7395	38.4106	87.1561	77.6176	82.9658	83.3021	98.232	89.6467
26.8	67.0696	101.501	79.5184	85.652	89.4235	94.1983	49.819	47.8288	56.7563	56.9352	54.6395	55.5515	52.7593	49.836	47.6945	47.778	31.4546	41.426	45.2656	36.0675	43.3991	34.8687	20.8926	37.5486	38.4212	26.674	38.4058	87.1972	77.6032	82.9315	83.2452	98.1574	89.6462
26.9	66.9065	101.416	79.6352	85.4999	89.347	94.3314	49.7664	47.7676	56.7966	56.9549	54.6272	55.4926	52.7906	49.9719	47.6177	47.7225	31.4843	41.3449	45.1648	36.1263	43.2749	34.9896	20.6643	37.4499	38.2492	26.5979	38.479	87.2173	77.7758	82.8955	83.0843	98.0528	89.7091
27	66.7916	101.313	79.7966	85.3886	89.1576	94.289	49.6128	47.6067	56.7568	57.0306	54.6546	55.2931	52.6868	50.0876	47.6099	47.7288	31.5222	41.3161	45.1984	36.181	43.2334	35.1098	20.4257	37.433	38.1399	26.463	38.5674	87.0753	77.9942	82.7873	82.9832	97.9772	89.6303
27.1	66.5978	101.09	79.9664	85.3668	88.9174	94.1272	49.4627	47.503	56.6653	57.0818	54.709	55.0463	52.6024	50.0918	47.5292	47.7992	31.3838	41.3584	45.2402	36.2001	43.1196	35.2307	20.2881	37.3989	38.0701	26.4014	38.5814	86.8382	78.1399	82.6826	83.0196	98.0046	89.4508
27.2	66.5468	100.947	80.0955	85.4463	88.6514	93.946	49.3582	47.3833	56.5274	57.1488	54.7344	54.9089	52.5148	50.1342	47.4367	47.9037	31.1486	41.5106	45.3614	36.1662	43.0776	35.3637	20.214	37.4077	38.1267	26.3967	38.5534	86.4932	78.2281	82.5436	83.2267	98.1142	89.2612
27.3	66.5672	100.806	80.1701	85.5264	88.5383	93.692	49.3413	47.2548	56.4803	57.223	54.6748	54.7181	52.4877	50.1383	47.3708	47.9864	30.942	41.7257	45.436	36.06	43.0295	35.4512	20.2137	37.5139	38.179	26.4647	38.5013	86.1021	78.2292	82.3466	83.3681	98.2022	89.0874
27.4	66.6322	100.735	80.1962	85.7175	88.5044	93.4052	49.3748	47.2194	56.4796	57.2356	54.6322	54.628	52.3963	50.1167	47.3413	48.0438	30.8276	41.8774	45.4205	35.8921	42.9873	35.4478	20.2885	37.5781	38.271	26.5584	38.3091	85.7384	78.0668	82.0499	83.5364	98.2807	88.8165
27.5	66.7377	100.846	80.1516	85.9006	88.5901	93.1808	49.5238	47.2681	56.4707	57.1994	54.5606	54.7626	52.3621	50.1009	47.26	48.072	30.6923	41.9568	45.2421	35.635	42.9248	35.3935	20.4042	37.5151	38.3499	26.6812	38.0977	85.4873	77.8469	81.918	83.7098	98.2347	88.6272
27.6	66.8822	101.109	80.0144	86.0355	88.7852	93.1774	49.6421	47.288	56.4608	57.0919	54.4684	54.8807	52.2436	50.1137	47.1962	48.0633	30.6615	41.9639	45.1037	35.3908	42.9399	35.307	20.4344	37.4776	38.4576	26.8046	37.8664	85.385	77.717	81.7672	83.811	98.0722	88.5434
27.7	66.9066	101.211	79.7401	86.1754	89.0183	93.2771	49.7571	47.2759	56.4734	56.9047	54.4402	54.9447	52.0837	50.091	47.1074	48.009	30.7308	41.9222	44.8972	35.1655	42.9654	35.1966	20.4075	37.4175	38.4117	26.9088	37.6466	85.4898	77.649	81.5096	83.6862	97.8106	88.4259
27.8	66.8529	101.385	79.4883	86.2932	89.1617	93.4452	49.8013	47.2784	56.3419	56.7279	54.4686	55.0284	51.9414	50.0086	47.0559	47.9082	30.8294	41.8802	44.8178	34.9879	43.0882	35.0917	20.3374	37.2903	38.3357	26.9496	37.5058	85.6188	77.5385	81.2852	83.5032	97.5852	88.3863
27.9	66.8024	101.511	79.2758	86.3281	89.2194	93.5504	49.8069	47.2098	56.1164	56.5462	54.4514	55.0637	51.8566	49.9544	47.093	47.773	30.9116	41.8696	44.8897	34.9411	43.2291	35.0625	20.2662	37.2112	38.1949	26.9283	37.4633	85.7624	77.5597	81.1733	83.2594	97.4791	88.4289
28	66.7342	101.473	79.0337	86.3818	89.1898	93.6696	49.7508	47.163	56.0326	56.3934	54.4293	54.9383	51.7798	49.933	47.1272	47.6486	30.9992	41.8958	45.1033	35.0614	43.412	35.018	20.1908	37.159	38.0797	26.9248	37.4227	85.8075	77.7867	81.022	82.9818	97.4259	88.5241
28.1	66.7528	101.349	78.9022	86.4645	89.0915	93.6643	49.7154	47.1456	55.9361	56.3408	54.3338	54.9129	51.8425	49.9167	47.1359	47.5903	31.118	41.902	45.2909	35.2253	43.5038	34.9942	20.1756	37.1052	37.9656	26.918	37.4656	85.7708	78.0412	80.9602	82.663	97.3926	88.5754
28.2	66.8453	101.3	78.938	86.4655	88.8474	93.5357	49.6396	47.0911	55.846	56.433	54.1421	54.8084	52.0446	49.9121	47.1813	47.5479	31.1993	41.8677	45.5585	35.4127	43.5567	34.9604	20.2554	37.0871	37.9524	26.8873	37.5589	85.7215	78.3279	81.0197	82.3935	97.3952	88.6597
28.3	67.0202	101.118	78.9326	86.3554	88.6281	93.4156	49.6006	47.007	55.8702	56.4902	53.9334	54.7459	52.2366	50.0103	47.2697	47.5317	31.2464	41.7399	45.7341	35.5919	43.4706	34.8952	20.3874	37.1358	38.0046	26.817	37.6238	85.71	78.626	81.0593	82.1988	97.3644	88.6096
28.4	67.0767	100.912	78.799	86.1912	88.4526	93.3817	49.6031	46.9777	56.0155	56.5511	53.6949	54.7585	52.4403	50.1028	47.2668	47.6035	31.204	41.5924	45.7659	35.6895	43.3383	34.7348	20.5125	37.1661	38.0823	26.801	37.6905	85.6042	78.8454	81.06	82.1504	97.3662	88.5007
28.5	67.1177	100.607	78.8283	85.9949	88.3718	93.362	49.6154	46.9272	56.0601	56.6214	53.4421	54.7925	52.6136	50.085	47.2932	47.7305	31.2164	41.4492	45.6807	35.627	43.1451	34.5723	20.6347	37.231	38.0388	26.7422	37.7243	85.5444	78.8906	81.0653	82.1304	97.4216	88.3532
28.6	67.0756	100.266	78.8293	85.6755	88.3457	93.2868	49.5493	46.8599	56.1699	56.6482	53.337	54.7379	52.7152	50.0027	47.4018	47.8026	31.1873	41.3865	45.5556	35.5342	43.025	34.4596	20.7703	37.31	37.9553	26.5994	37.7233	85.4019	78.7495	81.038	82.2991	97.4833	88.1917
28.7	67.0211	99.996	78.7498	85.4277	88.4644	93.1844	49.5471	46.8669	56.3324	56.6234	53.3162	54.7776	52.694	49.843	47.5034	47.9128	31.1483	41.341	45.3392	35.4041	42.9057	34.4307	20.8449	37.3078	37.843	26.4605	37.7801	85.1665	78.4048	81.0934	82.6001	97.4889	88.0207
28.8	66.8942	99.8844	78.7533	85.3558	88.5734	93.1108	49.5637	46.9146	56.3392	56.6149	53.3216	54.7984	52.6427	49.5892	47.4579	48.0591	31.1602	41.3885	45.1434	35.3062	42.8586	34.448	20.9402	37.2164	37.738	26.3455	37.8225	84.9021	78.0476	81.279	82.8577	97.5402	88.0089
28.9	66.9397	99.738	78.8757	85.3766	88.7876	93.1464	49.4808	46.9478	56.2346	56.6437	53.44	54.7104	52.575	49.2365	47.3985	48.1969	31.2699	41.4288	45.004	35.2518	42.8684	34.5435	20.9834	37.1303	37.7241	26.2492	37.8622	84.8001	77.7042	81.4316	82.9135	97.4757	88.0194
29	66.9116	99.793	78.8519	85.4361	88.9406	93.248	49.4265	46.9012	56.1333	56.7005	53.5978	54.5613	52.5482	48.9376	47.3282	48.2311	31.3028	41.4674	44.9326	35.2509	42.8841	34.7005	21.0243	37.0521	37.8191	26.1938	37.9836	84.8325	77.3321	81.595	82.9499	97.3275	88.033
29.1	66.7848	99.9617	78.7934	85.6045	89.0886	93.483	49.5322	46.8084	55.9995	56.8061	53.6986	54.4412	52.5015	48.7374	47.217	48.3066	31.3038	41.4376	44.9209	35.1835	42.8216	34.7713	21.0179	36.9654	37.943	26.2316	38.1132	85.0565	77.1505	81.7169	82.8283	97.195	88.0616
29.2	66.6168	99.999	78.756	85.7187	89.2626	93.8081	49.5849	46.7346	55.897	56.8696	53.7262	54.2795	52.3937	48.616	47.0939	48.277	31.2922	41.4448	44.9446	35.1244	42.773	34.7718	20.9837	36.9491	38.0538	26.32	38.1005	85.3422	77.1049	81.7271	82.6864	97.2225	88.107
29.3	66.587	99.9517	78.6872	85.7176	89.4132	94.0533	49.5496	46.6668	55.9304	56.9511	53.7502	54.0206	52.2252	48.5263	47.1425	48.1606	31.2072	41.4155	44.9492	35.0056	42.667	34.7941	20.8254	36.9917	38.0747	26.4916	38.0471	85.5364	77.1806	81.6626	82.5621	97.1624	88.0468
29.4	66.4528	100.017	78.6384	85.6044	89.4159	94.0012	49.5838	46.6454	56.0024	56.9904	53.6854	53.8548	52.0888	48.5007	47.193	47.9541	31.0522	41.3534	44.9864	34.7823	42.529	34.7223	20.7585	36.9985	37.9814	26.6377	37.9657	85.6348	77.2796	81.6168	82.6096	97.1536	88.066
29.5	66.4575	99.9492	78.7027	85.5277	89.3848	93.8303	49.5073	46.7094	56.0537	56.9362	53.5776	53.7715	51.9464	48.4982	47.2392	47.8073	30.9032	41.2636	44.9921	34.5959	42.358	34.5704	20.6562	36.9399	37.8944	26.7789	37.8015	85.6072	77.5052	81.4476	82.67	97.24	88.0746
29.6	66.6628	99.8533	78.7562	85.4774	89.2172	93.5862	49.2961	46.7888	56.0945	56.8096	53.3806	53.7683	51.8464	48.5066	47.21	47.6771	30.7907	41.2273	44.9156	34.5576	42.3374	34.5037	20.555	36.9156	37.8108	26.8733	37.5877	85.4515	77.6781	81.2589	82.7638	97.2606	88.0468
29.7	66.9613	99.8778	78.7178	85.4828	88.8936	93.3942	49.0938	46.7715	56.0112	56.7023	53.1588	53.7508	51.8526	48.487	47.135	47.6464	30.7372	41.1623	44.8428	34.6074	42.344	34.4366	20.4913	36.8957	37.797	26.897	37.4315	85.1985	77.8642	81.1218	82.7611	97.2034	87.9539
29.8	67.0425	99.9298	78.5856	85.5372	88.5537	93.2794	48.9309	46.7346	55.9338	56.5952	52.8691	53.8267	51.9357	48.4722	46.9837	47.666	30.7204	41.0854	44.7825	34.6912	42.4316	34.2976	20.5261	36.8802	37.8708	26.8281	37.3378	85.07	77.8657	80.9926	82.7722	97.1954	87.9291
29.9	67.0399	99.8388	78.3097	85.6518	88.218	93.3828	48.7401	46.6094	55.8529	56.4473	52.6444	53.8284	51.9388	48.5224	46.8188	47.7685	30.7211	41.1037	44.67	34.9146	42.5628	34.2481	20.4864	36.9244	37.9818	26.7516	37.2437	84.976	77.8958	80.9401	82.779	97.0956	87.7858
30	66.8773	99.7415	77.9467	85.6467	87.9496	93.4445	48.6648	46.5182	55.7884	56.3671	52.4833	53.8859	51.893	48.6134	46.613	47.8676	30.7118	41.2028	44.553	35.1193	42.7867	34.2466	20.5099	36.9954	38.1008	26.6302	37.1769	84.9218	77.8475	80.9641	82.807	96.949	87.5618
30.1	66.644	99.5283	77.6698	85.4698	87.8099	93.4539	48.6208	46.4178	55.7322	56.3394	52.4702	53.8443	51.8139	48.5871	46.4936	47.9379	30.6388	41.2461	44.533	35.2258	42.8504	34.1864	20.5408	37.0246	38.259	26.5427	37.1546	84.897	77.7416	80.9558	82.7964	96.8819	87.4128
30.2	66.3501	99.2912	77.5962	85.2078	87.7992	93.389	48.5976	46.4111	55.7474	56.2359	52.6113	53.9154	51.6329	48.5353	46.46	47.9798	30.4557	41.266	44.4966	35.2093	42.8447	34.1392	20.5744	37.0433	38.3276	26.5292	37.1339	85.0971	77.6555	80.9409	82.7993	96.7307	87.3273
30.3	66.1976	98.9602	77.6632	84.9544	87.9208	93.2332	48.5566	46.4013	55.6239	56.1312	52.8586	53.9753	51.4394	48.4724	46.3761	47.9714	30.2787	41.2693	44.4522	35.1769	42.793	34.1669	20.526	37.0297	38.3851	26.5311	37.0749	85.3253	77.7752	80.915	82.7591	96.5757	87.1756
30.4	66.1475	98.8157	77.8848	84.6362	88.1866	92.988	48.5604	46.4817	55.5288	56.0969	53.1052	54.0202	51.2934	48.3542	46.4087	47.9223	30.1536	41.2542	44.4429	35.0658	42.6859	34.1615	20.5044	37.0226	38.4452	26.4988	37.1045	85.5378	77.8323	80.846	82.5753	96.4429	87.096
30.5	66.2215	98.7951	78.1423	84.3747	88.3897	92.9117	48.5341	46.5074	55.508	56.0691	53.3445	53.9364	51.2056	48.2234	46.5758	47.8924	30.1128	41.1812	44.4542	34.9497	42.5563	34.1604	20.4717	37.0302	38.413	26.5028	37.2213	85.6773	77.9506	80.846	82.3275	96.2914	87.1507
30.6	66.2669	98.845	78.3378	84.3098	88.5444	92.955	48.5859	46.6022	55.5153	55.9858	53.5323	53.8597	51.1198	48.2196	46.7828	47.8065	30.117	41.1256	44.3729	34.8332	42.5487	34.1492	20.4494	37.0286	38.2982	26.4731	37.3237	85.7368	78.08	80.994	82.0457	96.1585	87.1159
30.7	66.307	98.8407	78.3386	84.3287	88.6697	92.9718	48.682	46.6876	55.4808	56.0812	53.5266	53.702	51.1293	48.336	46.9027	47.7025	30.2543	41.0688	44.3113	34.8198	42.5752	34.184	20.4164	36.9829	38.1987	26.4075	37.4292	85.4984	78.1264	81.1519	81.7774	96.1655	87.0663
30.8	66.3266	98.8984	78.1719	84.2864	88.5322	93.0569	48.8852	46.7496	55.5321	56.2176	53.3919	53.5312	51.0764	48.4796	47.1032	47.6327	30.3918	41.0483	44.3196	34.8385	42.5436	34.2198	20.486	36.9617	37.9763	26.3654	37.5505	85.1383	77.9883	81.3105	81.5625	96.2694	87.0816
30.9	66.3371	98.8918	77.9686	84.2974	88.2092	93.1302	49.118	46.7714	55.527	56.366	53.218	53.5155	51.0544	48.702	47.2501	47.5609	30.4604	40.9569	44.313	34.8524	42.5398	34.3084	20.521	36.8867	37.771	26.3376	37.5343	84.7183	77.8185	81.4527	81.5307	96.5364	87.03
31	66.2752	98.9529	77.7499	84.2857	87.9842	93.0468	49.3773	46.8006	55.477	56.5029	53.0356	53.6207	51.0064	48.8733	47.2587	47.4717	30.4571	40.8406	44.2829	34.8364	42.4952	34.3979	20.5177	36.8509	37.6969	26.3035	37.4514	84.4591	77.5273	81.5263	81.6054	96.7363	86.9277
31.1	66.1493	98.9439	77.5796	84.1989	87.7245	92.8851	49.5291	46.8664	55.4035	56.679	52.8189	53.7707	50.9547	48.9704	47.1391	47.4477	30.511	40.7931	44.3368	34.8445	42.3477	34.5284	20.5555	36.7858	37.6433	26.3224	37.4493	84.3946	77.2312	81.4558	81.7638	96.752	86.9154
31.2	65.9821	98.9588	77.4193	84.0753	87.42	92.7486	49.5434	46.9032	55.3489	56.6237	52.7771	53.8624	50.89	49.0009	47.0788	47.3972	30.4973	40.8173	44.4524	34.7858	42.203	34.5691	20.5504	36.7083	37.6223	26.337	37.473	84.5444	76.9187	81.236	81.9511	96.6136	86.9822
31.3	65.7773	99.0392	77.412	84.0525	87.3478	92.6151	49.4052	46.9434	55.3825	56.4092	52.8423	53.9105	50.8977	49.0661	46.9465	47.3983	30.5278	40.8939	44.5264	34.6876	42.0879	34.5163	20.5012	36.5723	37.7362	26.331	37.5255	84.784	76.6876	81.006	82.0603	96.323	87.0468
31.4	65.5262	99.043	77.425	84.1177	87.3688	92.5787	49.1132	46.9716	55.4652	56.0908	52.9995	53.8982	50.8084	49	46.6602	47.3701	30.6479	40.9774	44.5993	34.64	41.988	34.3842	20.529	36.443	37.7871	26.4051	37.6706	85.1444	76.4808	80.7332	82.0174	95.7742	87.1612
31.5	65.3545	98.9246	77.4788	84.3049	87.3286	92.6198	48.751	46.9835	55.4754	55.6915	53.0853	53.7995	50.7206	48.9357	46.4591	47.2971	30.7858	41.0889	44.6662	34.6333	41.8895	34.2108	20.5773	36.2522	37.6811	26.4879	37.7852	85.3465	76.3542	80.4196	81.9726	95.2596	87.3354
31.6	65.2634	98.9652	77.481	84.5526	87.3839	92.6043	48.4471	46.848	55.4447	55.2756	53.118	53.5714	50.66	48.8878	46.42	47.1868	30.9279	41.1068	44.6679	34.6386	41.8848	34.0394	20.5471	36.1332	37.6075	26.5042	37.7972	85.3331	76.2531	80.2444	81.9344	94.879	87.3852
31.7	65.2824	99.0148	77.7134	84.7344	87.4828	92.573	48.2654	46.7287	55.4704	55.0427	53.0946	53.3756	50.6073	48.7421	46.3849	47.1239	31.1098	41.0561	44.5849	34.679	41.9149	33.922	20.5686	36.0548	37.5268	26.5171	37.7868	85.1246	76.2947	80.282	81.8695	94.5755	87.3314
31.8	65.413	98.9945	77.9724	84.868	87.5601	92.4546	48.2475	46.7428	55.4159	54.9784	53.0798	53.2942	50.5844	48.5229	46.4609	46.9852	31.2331	40.9376	44.425	34.7659	42.0084	33.8614	20.5828	36.0664	37.4155	26.5516	37.7672	84.83	76.358	80.3576	81.9619	94.2982	87.183
31.9	65.617	99.0156	78.1358	84.8634	87.6032	92.1834	48.3875	46.7417	55.328	55.0116	52.9524	53.1052	50.645	48.3913	46.7564	46.8731	31.2346	40.9068	44.1727	34.8119	42.0213	33.8107	20.5382	36.1272	37.3572	26.561	37.6875	84.5194	76.4557	80.5437	82.165	94.1926	86.9887
32	65.7637	98.9577	78.1794	84.7104	87.6476	91.8192	48.6342	46.7744	55.2834	55.1476	52.9094	53.0019	50.747	48.3142	46.9804	46.8319	31.2088	40.9303	43.9284	34.8022	42.0604	33.7967	20.5029	36.2168	37.4268	26.5114	37.5686	84.2682	76.5681	80.8235	82.2166	94.2107	86.5782
32.1	65.868	98.9249	78.1689	84.3931	87.6355	91.5817	48.8224	46.8796	55.2779	55.3275	52.952	53.0592	50.8803	48.2259	47.0785	46.8439	31.1047	40.9984	43.7026	34.7209	42.0037	33.7584	20.485	36.2927	37.4988	26.5152	37.4514	84.2143	76.7962	81.0093	82.1758	94.2985	86.2826
32.2	65.929	98.8408	77.9323	84.1471	87.5819	91.4241	48.9293	46.9621	55.1671	55.4606	52.952	53.1666	51.0191	48.2183	47.1636	46.8613	30.9138	41.1238	43.4732	34.6321	41.9089	33.7035	20.4809	36.4114	37.5718	26.525	37.3048	84.3282	76.9281	81.1155	82.1228	94.4689	86.0476
32.3	65.917	98.745	77.4811	83.9079	87.3724	91.3298	48.8886	46.8897	55.0346	55.4829	52.9328	53.2039	51.138	48.2085	47.1682	46.9064	30.7252	41.2366	43.3854	34.5414	41.7952	33.6354	20.4593	36.4711	37.6288	26.5236	37.0962	84.4763	77.0077	81.1419	81.9182	94.6749	85.912
32.4	65.9077	98.6596	77.0762	83.7038	87.2416	91.4642	48.8003	46.851	54.9344	55.4596	52.9318	53.3321	51.2635	48.1474	47.0937	46.9844	30.6884	41.3004	43.4835	34.4564	41.7879	33.6615	20.4484	36.4455	37.6589	26.432	36.9402	84.495	77.1224	81.0387	81.6935	94.7905	85.8575
32.5	65.8847	98.6082	76.7404	83.5448	87.1064	91.7706	48.6151	46.7818	54.8669	55.4064	52.9084	53.4884	51.37	48.0594	47.0993	47.0267	30.7138	41.2411	43.6521	34.4352	41.7696	33.7073	20.4294	36.4096	37.6344	26.426	36.8958	84.4801	77.1559	80.891	81.5955	94.7996	86.0798
32.6	65.9392	98.3612	76.4818	83.5568	86.9132	92.0277	48.5437	46.7363	54.7896	55.2733	52.8769	53.6174	51.3334	47.9954	47.164	46.9805	30.7692	41.1175	43.821	34.488	41.8648	33.8026	20.4407	36.361	37.5408	26.3639	36.8492	84.3889	77.023	80.6875	81.5568	94.8015	86.343
32.7	65.9725	98.2438	76.2621	83.6833	86.634	92.206	48.5841	46.7426	54.782	55.1157	52.8908	53.7274	51.2672	47.9546	47.2536	46.927	30.9236	40.9576	44.0364	34.4768	41.9914	33.9087	20.4096	36.2189	37.4114	26.311	36.8195	84.2998	76.8324	80.4874	81.5314	94.6686	86.514
32.8	65.9936	98.1062	76.2391	83.855	86.5249	92.4662	48.7179	46.839	54.792	55.07	52.8903	53.8291	51.194	47.9972	47.3992	46.9177	31.0374	40.8546	44.1632	34.4333	42.1003	34.05	20.4394	36.05	37.2834	26.2425	36.8419	84.2806	76.7266	80.3897	81.5713	94.5439	86.6074
32.9	66.016	97.9658	76.2544	84.0821	86.3397	92.5204	48.8742	46.976	54.8134	55.1312	52.9621	53.8848	51.0613	48.0439	47.4416	46.8733	30.999	40.6996	44.2402	34.4014	42.1818	34.1136	20.4783	35.9878	37.1846	26.2324	36.7801	84.3973	76.6107	80.4247	81.5235	94.5174	86.6302
33	66.0733	97.8654	76.3556	84.3228	86.188	92.5023	49.048	47.176	54.7838	55.2683	53.0082	53.7406	50.9065	48.0748	47.424	46.8251	30.9094	40.6729	44.2723	34.3664	42.2711	34.1536	20.5098	35.9474	37.1579	26.2042	36.68	84.5779	76.6166	80.4095	81.3358	94.5441	86.4616
33.1	66.0735	97.8873	76.4685	84.4636	86.1831	92.4809	49.1261	47.3724	54.747	55.4837	53.0019	53.5705	50.8873	48.1173	47.3158	46.8217	30.7944	40.7743	44.3456	34.3004	42.2934	34.1273	20.4963	35.9138	37.2312	26.2686	36.6204	84.6996	76.7154	80.5341	81.1912	94.411	86.1307
33.2	66.0695	97.7765	76.6291	84.4385	86.3059	92.459	49.1566	47.4426	54.7305	55.7196	53.0314	53.3952	50.8024	48.1077	47.091	46.8193	30.632	40.8802	44.3721	34.3076	42.2656	34.0826	20.5299	35.9885	37.3704	26.3072	36.6014	84.7576	76.8977	80.6648	81.1272	94.3848	85.8644
33.3	66.0471	97.821	76.808	84.2927	86.3331	92.3386	49.0806	47.3866	54.7955	55.8518	53.0812	53.2154	50.5829	48.0238	46.7162	46.7034	30.5171	40.9216	44.3838	34.3049	42.186	33.9836	20.5171	36.1719	37.5444	26.3725	36.5979	84.7305	76.9017	80.755	80.978	94.4442	85.727
33.4	65.9752	97.894	76.9914	84.117	86.343	92.3856	48.9129	47.2334	54.7805	55.7974	53.0159	53.0863	50.4202	47.988	46.435	46.6686	30.4993	41.0001	44.2764	34.3299	42.1008	33.857	20.4781	36.3151	37.6862	26.4367	36.7385	84.6646	76.8294	80.7365	80.9331	94.487	85.6397
33.5	65.9331	98.0395	77.1527	83.8716	86.276	92.4805	48.818	46.8768	54.7666	55.634	52.9972	53.0956	50.1923	47.9562	46.1372	46.7132	30.5026	40.9678	44.1396	34.3417	42.0434	33.7093	20.4472	36.4303	37.7139	26.5008	36.8338	84.5602	76.7238	80.7679	81.0096	94.429	85.6236
33.6	65.8889	98.2185	77.2711	83.7447	86.1503	92.4888	48.7508	46.3786	54.7943	55.4278	53.0524	53.0379	49.9179	47.9233	45.9369	46.8038	30.5845	40.8409	43.9642	34.3249	41.94	33.6418	20.4633	36.519	37.6944	26.4549	36.9719	84.5351	76.5939	80.7198	81.0111	94.402	85.7054
33.7	65.7715	98.4621	77.3624	83.7333	86.0944	92.5006	48.6427	45.9823	54.7242	55.2446	52.9867	52.975	49.7702	47.9481	45.9029	46.8443	30.6474	40.7452	43.8413	34.23	41.7991	33.5948	20.4641	36.5408	37.6026	26.4197	37.0705	84.5687	76.5167	80.5976	80.8952	94.2924	85.7588
33.8	65.6419	98.5586	77.3478	83.8179	86.103	92.4861	48.6931	45.6898	54.506	55.125	52.888	52.9555	49.9058	47.9683	45.9939	46.9807	30.713	40.7362	43.7598	34.1305	41.6986	33.6	20.4379	36.5226	37.4366	26.3487	37.1203	84.661	76.6561	80.3932	80.9164	94.0211	85.709
33.9	65.4401	98.5566	77.22	84.0384	86.19	92.268	48.862	45.4428	54.3545	55.0534	52.8865	52.8076	50.0901	47.9506	46.0497	47.0165	30.7509	40.7667	43.7978	33.96	41.5882	33.6441	20.441	36.505	37.2892	26.3028	37.0291	84.7483	76.8544	80.1764	80.8368	93.6725	85.601
34	65.1967	98.4027	76.9772	84.3973	86.367	91.8832	48.8732	45.4494	54.208	54.9817	52.814	52.6312	50.4215	47.9292	46.1836	46.9593	30.7845	40.873	43.8434	33.7669	41.4384	33.7118	20.4486	36.5054	37.209	26.2701	36.9744	84.8069	76.9627	79.94	80.7413	93.4274	85.5339
34.1	64.9956	98.0963	76.7455	84.6594	86.5655	91.6124	48.9099	45.6648	54.028	54.9322	52.6759	52.6181	50.8261	47.8978	46.3198	46.8884	30.7331	40.9741	43.9072	33.6307	41.3504	33.6719	20.4355	36.5462	37.1443	26.2972	36.8642	84.7141	76.9997	79.6336	80.7446	93.3072	85.4739
34.2	64.9186	97.8696	76.4954	84.725	86.7496	91.4338	48.9553	45.875	53.9206	54.8102	52.6105	52.6437	51.1265	47.8081	46.4029	46.8707	30.6964	41.0346	43.9536	33.6683	41.3667	33.6874	20.367	36.607	37.2086	26.3042	36.7716	84.5314	76.8993	79.4295	80.9346	93.2162	85.4727
34.3	64.949	97.6093	76.1883	84.6486	86.938	91.3417	48.8191	46.0362	53.9308	54.6641	52.5134	52.637	51.2131	47.7404	46.4612	46.7992	30.6332	40.9485	43.9578	33.7827	41.4403	33.69	20.3469	36.6048	37.3734	26.3453	36.7832	84.2723	76.5947	79.3304	81.0265	93.1657	85.5123
34.4	65.1217	97.4418	76.0356	84.2613	87.1599	91.4613	48.5542	46.1725	53.935	54.6164	52.334	52.7707	51.1894	47.7229	46.6291	46.7748	30.523	40.7688	43.8856	33.9495	41.4777	33.7112	20.3132	36.5618	37.5268	26.3357	36.8862	84.0457	76.2016	79.3474	81.1435	93.1788	85.6851
34.5	65.2827	97.3402	75.9736	83.8386	87.3442	91.7769	48.4479	46.2464	53.9902	54.6102	52.2385	52.9336	51.0267	47.7396	46.6913	46.7487	30.4262	40.5772	43.872	34.1376	41.4894	33.7082	20.2289	36.4932	37.6764	26.2656	36.9533	83.8296	75.8602	79.4171	81.2966	93.094	85.7742
34.6	65.5026	97.3497	76.0074	83.5155	87.4289	92.0974	48.3264	46.256	54.0202	54.6158	52.1792	52.9637	50.7745	47.7369	46.6534	46.6832	30.3725	40.4086	43.8404	34.3114	41.47	33.7163	20.1326	36.3773	37.7516	26.2317	37.0255	83.7317	75.6449	79.6158	81.358	92.9483	85.8038
34.7	65.7854	97.278	76.1194	83.3733	87.3761	92.2403	48.1964	46.2071	54.1065	54.6624	52.083	52.9127	50.5834	47.8118	46.5468	46.6898	30.3884	40.2445	43.7525	34.3328	41.4012	33.6175	20.1006	36.2628	37.7052	26.2469	37.101	83.6428	75.5249	79.8108	81.1976	92.8801	85.7843
34.8	65.978	97.2448	76.3358	83.4091	87.285	92.3126	48.2327	46.1766	54.1641	54.738	52.0362	52.8708	50.4367	47.9131	46.518	46.8429	30.478	40.2261	43.6975	34.3172	41.2821	33.5546	20.0004	36.2199	37.6104	26.2754	37.1245	83.6819	75.6295	79.949	81.1608	92.8612	85.6517
34.9	66.0837	97.2047	76.4811	83.6413	87.0998	92.2099	48.381	46.1969	54.2227	54.7918	52.0576	52.7917	50.3463	47.9534	46.4026	46.9751	30.6545	40.2989	43.6217	34.3184	41.2107	33.488	19.8896	36.202	37.545	26.3418	37.1444	83.7032	75.8285	80.0849	81.1993	92.7924	85.2289
35	66.1541	97.1565	76.682	83.8336	86.8782	91.9024	48.51	46.1165	54.2894	54.8519	51.9974	52.6795	50.3582	47.9561	46.3588	47.1454	30.8252	40.3759	43.4472	34.2998	41.2042	33.4736	19.8437	36.2458	37.4786	26.4596	37.1886	83.7664	76.0534	80.2292	81.2157	92.7189	84.8116
35.1	65.998	97.1169	76.7638	83.9266	86.7447	91.5462	48.6368	45.996	54.4308	54.8848	51.8986	52.5604	50.3538	47.9456	46.4109	47.3276	30.9901	40.4317	43.3081	34.2531	41.235	33.5691	19.828	36.3114	37.471	26.5393	37.2452	83.8676	76.1888	80.2902	81.3314	92.6065	84.4417
35.2	65.7108	97.0096	76.8241	84.0148	86.7609	91.3934	48.818	45.9583	54.4317	54.9378	51.8196	52.4855	50.3266	47.8822	46.517	47.4029	31.0719	40.4848	43.2627	34.2146	41.3382	33.703	19.7773	36.3116	37.5075	26.597	37.262	84.0198	76.3046	80.3	81.5434	92.4076	84.119
35.3	65.4941	96.9816	76.8704	84.0328	86.8166	91.2528	48.9146	45.994	54.329	54.9354	51.7262	52.3565	50.3167	47.77	46.525	47.3498	31.104	40.5196	43.2556	34.1163	41.4623	33.7939	19.7887	36.2404	37.4788	26.6193	37.1956	84.0917	76.1932	80.3404	81.5652	92.1653	83.9804
35.4	65.3968	96.8941	76.9313	84.0972	86.8798	91.2255	48.9277	46.0369	54.1827	54.8481	51.5947	52.2709	50.249	47.6983	46.5214	47.2474	31.0898	40.573	43.3509	33.9885	41.5738	33.9201	19.8152	36.1918	37.514	26.6136	37.0598	84.1091	76.0378	80.2795	81.5016	92.0104	84.1086
35.5	65.3616	96.8675	76.8043	84.1902	87.0193	91.3708	48.8382	46.1703	53.9283	54.7045	51.5032	52.1988	50.1309	47.675	46.5707	47.1442	31.0426	40.5962	43.514	33.8626	41.583	33.9964	19.8138	36.1205	37.5127	26.544	36.9643	84.1303	75.8658	80.1677	81.3216	92.0995	84.279
35.6	65.515	96.8006	76.6645	84.2145	87.0647	91.5317	48.6736	46.3358	53.6238	54.5424	51.4378	52.1438	50.0476	47.7742	46.5936	47.0383	30.9922	40.6959	43.5731	33.7606	41.5593	33.9456	19.8346	36.0803	37.4996	26.4518	36.831	84.0715	75.6615	80.1382	81.0163	92.3304	84.3938
35.7	65.6174	96.7884	76.4056	84.1806	86.9768	91.5897	48.4098	46.4514	53.4895	54.3937	51.377	52.0716	49.9724	47.8665	46.598	46.9309	30.935	40.809	43.5306	33.7076	41.479	33.972	19.9182	36.1042	37.4459	26.3818	36.7017	84.009	75.4113	80.0669	80.7364	92.5873	84.4749
35.8	65.5618	96.7338	76.1776	84.1628	86.7482	91.7083	48.1722	46.4394	53.4795	54.313	51.3276	52.1143	49.9581	47.9331	46.6542	46.7854	30.8674	40.8326	43.3945	33.6894	41.3629	33.993	20.0144	36.1432	37.5041	26.3333	36.6333	83.9429	75.3334	79.9987	80.5987	92.9477	84.3776
35.9	65.373	96.7547	75.9005	84.0272	86.4627	91.7539	48.04	46.4128	53.5494	54.339	51.386	52.1027	49.9913	47.8882	46.8092	46.7752	30.7802	40.7669	43.1917	33.6136	41.2603	33.9088	20.1077	36.1797	37.4051	26.3076	36.6368	83.9905	75.3037	79.8778	80.5132	93.2786	84.2112
36	65.1588	96.7625	75.7762	83.9128	86.0409	91.6685	47.9576	46.3702	53.7568	54.4298	51.5122	52.1124	50.0228	47.7041	46.9065	46.7874	30.7438	40.6931	42.9842	33.5329	41.2357	33.8803	20.2093	36.1173	37.384	26.3084	36.6197	83.997	75.3137	79.7925	80.6896	93.3668	84.0334
36.1	64.8483	96.8537	75.7886	83.8936	85.6772	91.5728	47.9701	46.3053	53.9548	54.528	51.7264	52.208	50.0758	47.3748	46.9919	46.8081	30.6884	40.5794	42.8788	33.4863	41.2009	33.9491	20.2344	36.0011	37.4008	26.2976	36.6645	84.0986	75.4591	79.6492	80.9209	93.458	83.9723
36.2	64.5954	96.9196	75.8782	83.8949	85.3767	91.4617	48.1479	46.2954	53.992	54.5795	52.0046	52.4202	50.1578	47.0704	47.0636	46.8074	30.6642	40.4732	42.848	33.4522	41.1327	33.8973	20.1772	35.9057	37.4282	26.2515	36.7522	84.1908	75.5768	79.5665	81.104	93.5796	83.8869
36.3	64.423	96.9931	75.9321	83.8827	85.2455	91.3371	48.3054	46.401	53.9894	54.5726	52.2636	52.5874	50.1466	46.8158	47.0736	46.8485	30.6147	40.4084	42.9251	33.4681	41.1215	33.8433	20.1221	35.8467	37.3935	26.2462	36.8296	84.2458	75.5922	79.4794	81.1752	93.6045	83.9228
36.4	64.3574	97.0814	76.0039	83.9115	85.2347	91.3514	48.4206	46.4878	53.9351	54.5578	52.3882	52.8105	50.1255	46.7352	46.9496	46.818	30.6376	40.4153	43.0344	33.5852	41.0394	33.8122	20.1226	35.7401	37.4598	26.2768	36.865	84.1251	75.549	79.5742	81.2572	93.5974	83.9642
36.5	64.3378	97.1625	75.9972	83.815	85.3805	91.4918	48.5815	46.54	53.7486	54.5577	52.4113	52.9998	50.0996	46.8074	46.7784	46.7206	30.6081	40.511	43.1661	33.7974	40.9965	33.7105	20.1168	35.7655	37.4264	26.348	36.9166	83.988	75.4061	79.5762	81.1265	93.6845	83.998
36.6	64.4102	97.125	75.8542	83.7574	85.6326	91.6462	48.7417	46.5785	53.5789	54.5709	52.3619	53.061	50.0244	46.8861	46.6595	46.6169	30.6006	40.6158	43.2848	33.9539	41.012	33.5761	20.156	35.8376	37.3566	26.4648	36.954	83.8038	75.1062	79.5699	81.0582	93.5658	83.9226
36.7	64.5686	97.1636	75.8269	83.6536	85.8651	91.8129	48.7486	46.5281	53.5252	54.6114	52.2286	52.9791	49.8802	46.9585	46.5998	46.5293	30.63	40.7223	43.4069	34.0406	41.0322	33.5478	20.2304	35.8904	37.2929	26.62	37.0316	83.5938	74.99	79.5238	80.9223	93.3215	83.8834
36.8	64.7984	97.1679	75.8036	83.525	86.0763	91.9428	48.7466	46.3887	53.5354	54.7057	52.1201	52.9091	49.7402	47.0855	46.5223	46.5048	30.6909	40.8811	43.4532	34.1156	41.0092	33.5466	20.2545	35.9419	37.1734	26.7002	37.1798	83.4072	74.9925	79.4571	80.9083	93.062	83.8174
36.9	64.8652	97.1545	75.8188	83.3971	86.2167	91.8317	48.7134	46.2622	53.5713	54.701	52.053	52.7502	49.5762	47.1113	46.4971	46.4353	30.6397	41.0075	43.4883	34.1647	41.0848	33.5777	20.2025	36.0631	37.0177	26.7274	37.3893	83.2974	75.0482	79.2621	80.865	92.8071	83.7073
37	64.8414	97.0386	75.9622	83.3454	86.2557	91.7028	48.6807	46.2283	53.6589	54.6481	52.0599	52.6172	49.3924	47.1148	46.5458	46.3272	30.6208	41.0238	43.484	34.1358	41.1318	33.654	20.1887	36.1725	36.9412	26.73	37.5455	83.2152	75.2401	79.1964	80.8197	92.5442	83.5687
37.1	64.7729	96.8267	76.1388	83.2501	86.1296	91.578	48.6078	46.23	53.7786	54.6317	52.0317	52.5762	49.2852	47.2175	46.5256	46.2804	30.5629	41	43.4256	34.0983	41.1874	33.7413	20.207	36.2992	36.9034	26.7311	37.6324	83.1049	75.6073	79.1626	80.6376	92.4123	83.5202
37.2	64.628	96.4793	76.1452	83.2511	86.004	91.4701	48.5548	46.329	53.8349	54.576	52.0569	52.5689	49.233	47.2868	46.4328	46.3565	30.387	40.9338	43.333	34.1081	41.2748	33.7337	20.2448	36.4593	36.8683	26.6949	37.6034	83.1034	75.822	79.2224	80.5548	92.3809	83.5007
37.3	64.4452	96.1389	76.2052	83.2473	85.8031	91.3765	48.5653	46.4796	53.8174	54.4555	52.1026	52.4667	49.2068	47.2949	46.5061	46.3209	30.2376	40.8194	43.2789	34.0454	41.3545	33.6561	20.3748	36.6118	36.9421	26.631	37.481	83.1745	75.965	79.2654	80.4353	92.3755	83.3153
37.4	64.4123	95.687	76.2836	83.2424	85.623	91.4885	48.5491	46.5286	53.7103	54.3902	52.1602	52.4134	49.2233	47.2759	46.5918	46.2643	30.1836	40.7156	43.2211	33.9202	41.4604	33.5788	20.5028	36.6681	37.0491	26.5478	37.3009	83.2616	76.166	79.3611	80.355	92.3664	83.1322
37.5	64.4682	95.3601	76.1913	83.2724	85.5334	91.5801	48.4352	46.393	53.6487	54.3352	52.1614	52.2804	49.3409	47.1744	46.6171	46.3495	30.1463	40.6456	43.1787	33.7685	41.5095	33.4873	20.5753	36.6769	37.173	26.4549	37.1501	83.4086	76.2895	79.4326	80.302	92.3904	83.069
37.6	64.4726	95.2844	76.1335	83.3293	85.5977	91.7018	48.3395	46.2118	53.6247	54.2406	52.1336	52.0825	49.4782	46.9958	46.684	46.4116	30.1384	40.5757	43.21	33.7112	41.46	33.3775	20.5859	36.6168	37.3109	26.3046	37.0188	83.622	76.2366	79.542	80.3526	92.3622	82.9398
37.7	64.4787	95.3467	76.217	83.3855	85.7377	91.8053	48.266	45.9459	53.6381	54.2226	52.006	51.9634	49.6015	46.884	46.7888	46.3102	30.2271	40.5525	43.2354	33.644	41.408	33.3383	20.5499	36.459	37.4547	26.175	36.9657	83.713	76.2314	79.5474	80.4097	92.353	82.7008
37.8	64.5327	95.4287	76.1934	83.544	85.9862	91.8287	48.1382	45.6644	53.6476	54.3203	51.8137	51.9511	49.7075	46.7621	46.7286	46.2669	30.2654	40.5508	43.1821	33.6661	41.3577	33.3708	20.382	36.275	37.558	26.1236	36.9487	83.7781	76.165	79.5971	80.4286	92.33	82.7345
37.9	64.5993	95.516	76.1162	83.7028	86.2705	91.6996	48.0632	45.5372	53.727	54.4677	51.6022	51.9122	49.8262	46.6846	46.5779	46.3436	30.2512	40.551	43.1312	33.7265	41.1866	33.4188	20.2988	36.1317	37.6384	26.1181	36.9219	83.87	76.0261	79.5962	80.3492	92.2969	82.9196
38	64.6411	95.4832	76.1786	83.8365	86.5068	91.4779	48.1205	45.5048	53.7415	54.6441	51.3315	51.9986	49.9002	46.683	46.4399	46.2965	30.1912	40.5642	43.0385	33.8307	41.0829	33.4607	20.2411	35.9712	37.6217	26.1217	36.9345	83.8783	75.913	79.5417	80.3168	92.1339	82.9845
38.1	64.7517	95.3172	76.2518	83.9505	86.6234	91.1718	48.1748	45.4506	53.5588	54.7906	51.1198	52.0727	49.8778	46.6586	46.2895	46.1924	30.1541	40.5842	42.9043	33.8531	41.0468	33.458	20.2036	35.8477	37.5217	26.1826	37.0042	83.7123	75.9207	79.3965	80.2351	91.9938	83.0234
38.2	64.8892	95.1632	76.1617	83.9124	86.6033	90.8597	48.2635	45.4036	53.3099	54.8071	51.0522	51.9878	49.8658	46.5952	46.1673	46.2469	30.1304	40.5968	42.7817	33.91	40.9889	33.4243	20.1801	35.7741	37.4838	26.2552	37.017	83.5352	75.9582	79.3572	80.1796	91.8714	83.1186
38.3	64.9769	95.0646	76.1024	83.7725	86.4477	90.6726	48.3432	45.3498	53.065	54.7083	51.039	51.8022	49.8394	46.5958	46.1036	46.2763	30.1318	40.564	42.7628	33.8896	40.9564	33.4258	20.261	35.705	37.499	26.3329	37.0264	83.3108	76.0437	79.2859	80.0959	91.854	83.0608
38.4	65.0807	95.1018	76.0414	83.6644	86.2372	90.6452	48.361	45.2025	52.883	54.6039	51.071	51.6581	49.8339	46.6748	46.1823	46.2286	30.141	40.5057	42.7808	33.8581	40.9928	33.4438	20.2538	35.6885	37.5027	26.3738	37.0629	83.0936	76.1222	79.2397	80.0792	91.8904	82.8849
38.5	65.1939	95.3002	75.9356	83.5259	86.0495	90.6479	48.259	45.1181	52.7955	54.4456	51.2532	51.4416	49.769	46.6964	46.2661	46.294	30.1446	40.4732	42.864	33.8149	40.9432	33.4551	20.2511	35.7136	37.5931	26.3819	37.0002	82.929	76.1568	79.1958	80.085	92.0782	82.7988
38.6	65.284	95.5279	75.7393	83.3432	85.8252	90.7137	48.1814	45.1384	52.8382	54.3627	51.4214	51.3483	49.7245	46.7756	46.3308	46.3772	30.1491	40.5283	42.9764	33.78	40.8643	33.555	20.2483	35.7499	37.7294	26.3672	36.884	82.9735	76.18	79.2213	80.1422	92.2864	82.6962
38.7	65.4011	95.6383	75.6038	83.3403	85.7624	90.793	48.0684	45.1827	52.9322	54.4116	51.4851	51.381	49.6194	46.8318	46.3309	46.3725	30.1085	40.6496	43.1206	33.7008	40.7786	33.6647	20.2527	35.766	37.7098	26.2654	36.7984	83.0747	76.1106	79.1774	80.0654	92.3637	82.6926
38.8	65.4908	95.7574	75.512	83.3224	85.8134	90.7736	47.9226	45.2694	53.0565	54.449	51.506	51.5466	49.513	46.7477	46.2796	46.4162	30.0823	40.8381	43.2086	33.6588	40.6854	33.6831	20.1706	35.8299	37.5499	26.1132	36.7204	83.1887	76.153	79.2198	80.0712	92.3114	82.7702
38.9	65.349	95.8026	75.4495	83.1967	85.9102	90.6604	47.824	45.447	53.116	54.3661	51.45	51.6845	49.2826	46.5827	46.1641	46.5484	30.1219	41.0853	43.3166	33.6304	40.6126	33.6291	20.0849	35.8027	37.3689	26.0382	36.6245	83.2363	76.1927	79.2812	80.19	92.2434	82.7836
39	65.1726	95.7302	75.3499	83.074	86.0002	90.6815	47.815	45.6886	53.0741	54.3806	51.2727	51.8105	49.0751	46.5473	46.0883	46.6429	30.2427	41.3094	43.3803	33.59	40.6191	33.5463	19.9459	35.7532	37.128	26.0209	36.5572	83.2871	76.2223	79.3263	80.1754	92.0416	82.7498
39.1	65.0059	95.6976	75.2922	83.034	86.223	90.6951	47.7398	45.9616	53.0381	54.3518	51.1178	51.8422	48.8902	46.5347	46.0343	46.8087	30.3167	41.4038	43.393	33.5135	40.6918	33.4308	19.7934	35.6641	36.8638	25.9902	36.5282	83.247	76.1608	79.3197	80.0858	91.843	82.8264
39.2	64.6906	95.7271	75.2779	82.8558	86.3445	90.7142	47.6974	46.2641	53.0175	54.2842	51.0005	51.8499	48.7657	46.5446	46.0477	46.9968	30.4468	41.3222	43.3349	33.4227	40.8163	33.3069	19.645	35.6024	36.7642	26.0391	36.5038	83.2824	76.1525	79.3008	80.0989	91.7778	82.8001
39.3	64.3352	95.6187	75.2489	82.7388	86.3697	90.8518	47.7887	46.543	52.9795	54.2685	50.9186	51.7642	48.7016	46.7293	46.1258	47.163	30.5796	41.1779	43.2968	33.3044	40.94	33.2339	19.5555	35.513	36.769	26.0986	36.4754	83.3336	75.9749	79.2067	80.0951	91.8072	82.7436
39.4	64.1247	95.545	75.2055	82.7558	86.365	91.018	47.8878	46.6913	52.9403	54.2996	50.8591	51.6901	48.7416	46.894	46.2656	47.1916	30.6232	40.9412	43.1713	33.2028	40.9943	33.2268	19.5362	35.5386	36.8524	26.0558	36.4768	83.4624	75.7428	79.0638	79.9096	91.7256	82.7216
39.5	63.9934	95.4797	75.1225	82.8644	86.2783	91.0722	47.9252	46.6484	52.9295	54.1272	50.9054	51.642	48.7676	46.9329	46.3967	47.1642	30.6112	40.724	43.0347	33.1206	41.0574	33.3175	19.5984	35.5874	36.9824	26.0086	36.5655	83.564	75.5555	78.894	79.8639	91.7025	82.6818
39.6	63.8911	95.3674	75.1379	82.8259	86.1528	91.0683	47.97	46.4555	52.9112	53.9133	50.9011	51.5841	48.7344	46.8466	46.563	47.0486	30.629	40.5575	42.9167	33.1136	41.0405	33.331	19.7179	35.6957	37.15	26.0341	36.6013	83.7523	75.4602	78.7212	79.8844	91.6859	82.6334
39.7	63.9924	95.2642	75.1543	82.816	86.0416	91.0929	47.97	46.2136	52.751	53.6547	50.8612	51.4352	48.6856	46.721	46.713	46.8957	30.6033	40.5328	42.8689	33.1348	41.0048	33.3296	19.8698	35.8154	37.236	26.0494	36.6459	83.7438	75.3879	78.5865	79.9292	91.5374	82.5349
39.8	64.1994	95.194	75.1751	82.8118	86.0281	90.9743	47.8274	45.8971	52.6239	53.3709	50.809	51.2467	48.627	46.5096	46.7883	46.7294	30.6013	40.5927	42.7759	33.186	40.9647	33.2497	20.031	35.9459	37.2669	26.0775	36.6642	83.6758	75.3625	78.453	79.9738	91.3238	82.4086
39.9	64.5422	95.1132	75.1763	82.7795	86.1024	90.8298	47.6655	45.7156	52.4976	53.1145	50.7623	51.0823	48.5514	46.2936	46.7673	46.6669	30.6495	40.7003	42.6554	33.2256	40.9443	33.1436	20.1344	36.051	37.2147	26.1417	36.6388	83.5828	75.428	78.414	80.0346	91.281	82.2858
40	64.8574	95.1746	75.2011	82.6788	86.2451	90.6956	47.5677	45.5425	52.3958	53.0229	50.6072	50.9761	48.6327	46.114	46.7079	46.636	30.6674	40.7492	42.5444	33.2586	40.8604	33.0118	20.1959	36.1038	37.1222	26.1839	36.5506	83.4186	75.4566	78.4309	80.0107	91.2725	82.2062
40.1	65.135	95.243	75.1071	82.7546	86.3438	90.6536	47.5274	45.3664	52.3364	52.9971	50.5	50.9018	48.7769	46.11	46.5404	46.5759	30.6802	40.8248	42.4956	33.266	40.8439	33.0318	20.2158	36.0524	36.9954	26.1478	36.5206	83.0944	75.4465	78.4994	79.9385	91.2194	82.0622
40.2	65.2872	95.2727	75.0903	82.9634	86.3174	90.5518	47.5054	45.2266	52.4653	53.004	50.4488	50.9661	48.9342	46.1714	46.3627	46.5455	30.6766	40.803	42.4085	33.2723	40.8309	33.0791	20.1776	35.9508	36.9139	26.1294	36.4684	82.974	75.3906	78.4901	79.7793	91.2703	82.0234
40.3	65.4262	95.3405	75.0774	83.1162	86.1192	90.4899	47.5123	45.1982	52.496	53.0652	50.4037	51.1446	49.0455	46.2132	46.2964	46.5565	30.5667	40.704	42.3565	33.3054	40.7852	33.2701	20.1289	35.8208	36.9352	26.1092	36.4381	82.9479	75.4049	78.4905	79.5539	91.3105	81.8883
40.4	65.3392	95.2965	75.1478	83.206	85.7802	90.4168	47.5756	45.0516	52.5467	53.1791	50.4028	51.271	49.1648	46.273	46.2241	46.4957	30.4194	40.6301	42.3655	33.343	40.7326	33.5072	20.0832	35.6318	36.994	26.1068	36.4283	82.8552	75.3508	78.4601	79.4227	91.2306	81.7436
40.5	65.1668	95.0597	75.3072	83.311	85.4317	90.3338	47.5908	45.0326	52.6298	53.3133	50.5088	51.2886	49.0651	46.3336	46.1476	46.4232	30.2988	40.6262	42.3979	33.3932	40.7314	33.763	20.0224	35.4684	37.0636	26.1326	36.4223	82.9318	75.314	78.4738	79.4078	91.1025	81.4996
40.6	64.9162	94.811	75.4842	83.2982	85.145	90.2308	47.5487	45.1322	52.69	53.4576	50.5882	51.3719	49.0032	46.2714	46.1685	46.4514	30.1895	40.6408	42.3652	33.4562	40.637	33.8819	19.9502	35.4076	37.1616	26.1743	36.3872	83.0722	75.253	78.5044	79.5132	90.9761	81.2518
40.7	64.6539	94.5768	75.5074	83.1042	85.0029	90.1344	47.5274	45.2053	52.718	53.6046	50.6786	51.4301	48.9057	46.2359	46.1084	46.4055	30.0863	40.7412	42.4018	33.4917	40.447	33.9609	19.9226	35.4429	37.1634	26.1944	36.3782	83.0977	75.3215	78.562	79.6372	90.8872	80.9372
40.8	64.3127	94.3293	75.5049	82.9827	85.0745	90.1281	47.5411	45.1861	52.8614	53.6904	50.7762	51.3819	48.8334	46.2488	45.989	46.3165	30.0493	40.8378	42.4728	33.4622	40.3055	33.9408	19.872	35.52	37.0867	26.2113	36.4022	83.1598	75.3861	78.6598	79.8586	90.8422	80.8278
40.9	64.1716	94.2513	75.4202	82.8804	85.2503	90.1882	47.4707	45.2338	52.9962	53.7717	50.8133	51.3194	48.6984	46.2674	45.9383	46.2668	30.0409	40.896	42.5584	33.4495	40.2249	33.8116	19.8643	35.5876	37.0456	26.2105	36.4499	83.3341	75.5179	78.6874	80.0369	90.8884	80.8258
41	64.0824	94.3136	75.3155	82.6995	85.4592	90.2528	47.4266	45.2116	53.06	53.8272	50.6794	51.3294	48.682	46.2254	45.9461	46.2477	30.0524	40.9036	42.6626	33.3716	40.0668	33.521	19.8702	35.682	37.0206	26.1808	36.5008	83.3453	75.6504	78.6636	80.1236	90.9789	80.9002
41.1	64.1591	94.2839	75.2445	82.5537	85.5629	90.2139	47.4748	45.1588	53.0731	53.8534	50.5875	51.2576	48.5515	46.2322	45.9179	46.1824	30.0188	40.8108	42.8193	33.2254	39.9463	33.2827	19.8992	35.767	36.9327	26.1636	36.5296	83.3702	75.9174	78.5715	80.0432	91.1271	81.001
41.2	64.3515	94.1922	75.1842	82.442	85.6738	90.2065	47.5142	45.1607	53.0041	53.9309	50.432	51.1484	48.5702	46.1574	45.9976	46.2244	29.9745	40.6867	42.8592	33.1458	39.9397	33.1114	19.914	35.8144	36.9208	26.1202	36.5362	83.4829	76.0555	78.5122	79.9685	91.1927	81.1299
41.3	64.6329	94.118	75.1607	82.3165	85.5955	90.0222	47.6208	45.229	52.8624	54.0644	50.27	51.1299	48.6264	46.0249	46.0464	46.3025	29.9207	40.6048	42.8996	33.0672	39.9686	32.9847	19.9582	35.8546	36.9651	26.0301	36.5348	83.482	76.0704	78.4172	79.8482	91.2372	81.1418
41.4	64.7714	93.9153	75.1412	82.2613	85.3792	89.7197	47.8056	45.2789	52.6926	54.1198	50.1649	51.1833	48.7811	45.9791	46.0717	46.3474	29.9208	40.4776	42.9476	32.9353	39.969	32.9418	19.9646	36.0166	36.9527	25.9713	36.5341	83.3688	76.02	78.4195	79.7039	91.27	81.025
41.5	64.8989	93.5723	75.0865	82.2891	85.179	89.4706	47.8979	45.3758	52.5208	54.0948	50.273	51.1933	48.9279	46.0119	46.0636	46.3801	29.9763	40.3394	43.023	32.8967	40.0386	33.0637	19.9514	36.1761	36.9586	25.8929	36.5097	83.3132	75.9918	78.488	79.5662	91.2075	80.8674
41.6	64.9487	93.3775	75.04	82.3265	85.0446	89.3849	47.8365	45.3945	52.3698	54.0894	50.3882	51.162	49.19	45.9999	46.0866	46.4406	30.0836	40.2709	43.0301	32.9132	40.1672	33.2052	19.9183	36.2772	37.0255	25.813	36.5884	83.2333	75.8005	78.5599	79.5438	91.1036	80.6928
41.7	64.8601	93.3512	75.0548	82.3828	84.837	89.3573	47.7838	45.3075	52.3381	54.0106	50.5674	51.0712	49.2618	46.0658	46.1131	46.477	30.26	40.1851	43.0752	32.8651	40.3108	33.2846	19.8885	36.3384	37.1158	25.7431	36.724	83.0194	75.5931	78.6326	79.6317	90.9174	80.5824
41.8	64.6955	93.2971	74.9876	82.3732	84.7203	89.5592	47.7062	45.1989	52.3446	53.8707	50.6931	50.8843	49.2221	46.1747	46.2558	46.5118	30.4478	40.0636	43.0298	32.8332	40.3505	33.2896	19.8751	36.3262	37.1039	25.7919	36.8029	82.7665	75.535	78.6468	79.7614	90.6993	80.5086
41.9	64.5916	93.3734	74.9149	82.2726	84.6878	89.8571	47.5743	45.1188	52.3705	53.7416	50.8018	50.6204	49.0646	46.177	46.4119	46.6293	30.5034	40.0756	42.916	32.8232	40.3463	33.2342	19.8782	36.145	37.1343	25.8429	36.8568	82.5913	75.615	78.6338	79.9729	90.3535	80.5341
42	64.5581	93.5593	74.7705	82.2029	84.5445	90.0809	47.5097	44.9971	52.479	53.6442	50.7924	50.4014	48.8758	46.1763	46.5202	46.7331	30.4408	40.1708	42.7065	32.7894	40.3504	33.1291	19.9631	35.9656	37.0699	25.9462	36.9535	82.4206	75.6782	78.5265	80.1949	90.1243	80.6801
42.1	64.5044	93.7594	74.5704	82.1865	84.4535	90.2737	47.606	44.9323	52.6342	53.4718	50.7372	50.2081	48.6523	46.2995	46.5018	46.7762	30.3727	40.2658	42.5088	32.8005	40.333	33.0442	20.0878	35.7539	36.9744	26.0814	36.981	82.308	75.7061	78.4448	80.3865	89.7952	80.8807
42.2	64.5697	93.9225	74.341	82.324	84.4499	90.29	47.679	44.9752	52.6702	53.3105	50.6124	50.145	48.4914	46.3658	46.3644	46.7521	30.1981	40.3697	42.3726	32.8896	40.2509	32.9862	20.1972	35.5386	36.8066	26.247	36.9791	82.2773	75.7776	78.477	80.446	89.6239	81.0006
42.3	64.6766	94.1295	74.1488	82.5694	84.5881	90.1706	47.655	45.0566	52.6724	53.1924	50.5159	50.2275	48.4292	46.4156	46.1042	46.6592	30.0357	40.513	42.2844	33.0479	40.2199	33.0146	20.2445	35.3979	36.6718	26.3213	37.0734	82.414	75.6549	78.5589	80.4341	89.5455	81.1317
42.4	64.724	94.2594	73.9965	82.9132	84.7764	90.0342	47.7266	45.147	52.6559	53.156	50.3728	50.3504	48.454	46.4666	45.7986	46.435	29.9708	40.5717	42.201	33.2731	40.2468	33.1354	20.2738	35.4028	36.5212	26.3579	37.1668	82.501	75.2847	78.5712	80.354	89.6459	81.211
42.5	64.6838	94.2946	74.0291	83.1661	85.1627	89.9065	47.8848	45.3087	52.5374	53.1739	50.2634	50.4346	48.5049	46.5426	45.5624	46.2006	29.9676	40.5026	42.1487	33.4325	40.2248	33.1878	20.223	35.3734	36.5326	26.3515	37.1902	82.611	74.92	78.5731	80.2165	89.6962	81.2004
42.6	64.6808	94.146	74.085	83.3638	85.5108	89.5927	47.9541	45.5132	52.3668	53.2593	50.2019	50.5846	48.5471	46.4928	45.4882	46.0726	30.0048	40.4133	42.0989	33.5324	40.1666	33.2004	20.085	35.5008	36.579	26.2613	37.1759	82.6671	74.7258	78.4816	80.052	89.8982	81.1383
42.7	64.5806	93.7708	74.1776	83.4329	85.8182	89.4168	48.0333	45.6805	52.2487	53.3096	50.1352	50.6942	48.6038	46.4145	45.5205	46.0066	30.167	40.3572	42.0224	33.5506	40.1312	33.2428	19.9339	35.6714	36.6794	26.1624	37.1046	82.6863	74.5391	78.2237	79.9176	90.1551	81.0656
42.8	64.5206	93.3116	74.3418	83.3468	85.8408	89.2928	48.1654	45.7662	52.1857	53.3362	50.1982	50.7372	48.6204	46.3124	45.5779	46.0225	30.3213	40.2534	41.9955	33.5134	40.1212	33.229	19.7935	35.8394	36.8236	26.1045	36.9563	82.5301	74.5582	77.9686	79.7762	90.3277	80.9174
42.9	64.5251	92.8346	74.4406	83.173	85.7522	89.2083	48.1826	45.8145	52.1398	53.2526	50.346	50.8442	48.6216	46.2306	45.6536	46.1652	30.4568	40.1574	42.0921	33.4005	40.0807	33.1314	19.6787	35.9179	36.9738	26.0916	36.7858	82.4519	74.8277	77.7608	79.6239	90.4522	80.806
43	64.5544	92.461	74.372	83.0946	85.398	89.2226	48.1011	45.7362	52.1298	53.1457	50.5396	50.9212	48.5248	46.0544	45.6912	46.3955	30.5672	40.2234	42.1222	33.351	40.0976	33.1344	19.6078	35.984	37.031	26.0477	36.7656	82.377	75.1638	77.6882	79.576	90.6193	80.6693
43.1	64.5742	92.3268	74.3484	82.9874	84.8982	89.41	48.0569	45.6312	52.1344	53.052	50.6798	50.9329	48.3848	45.8742	45.7063	46.4765	30.5648	40.3111	42.1477	33.2626	40.1688	33.0867	19.646	35.8783	37.1023	26.0763	36.8034	82.3844	75.4553	77.8115	79.5916	90.7126	80.5414
43.2	64.6604	92.4781	74.354	82.8432	84.4186	89.596	48.0276	45.5537	52.1658	53.0404	50.9037	50.8437	48.2085	45.7538	45.6768	46.556	30.4713	40.3468	42.1702	33.211	40.2345	32.991	19.7222	35.7102	37.1782	26.1035	36.82	82.4815	75.6743	78.0004	79.61	90.6955	80.4901
43.3	64.6768	92.7664	74.268	82.8345	84.2678	89.8134	48.0121	45.572	52.158	53.034	50.9836	50.6893	48.0202	45.6942	45.6158	46.6661	30.3717	40.4285	42.2068	33.1201	40.267	32.9387	19.8067	35.4788	37.2222	26.1014	36.8066	82.7132	75.765	78.1872	79.716	90.7676	80.5319
43.4	64.747	93.1203	74.2349	82.814	84.2468	90.0286	48.0324	45.5828	52.1698	53.0319	51.0215	50.4899	47.8127	45.6561	45.5352	46.6824	30.272	40.4839	42.097	33.004	40.2596	32.9529	19.8592	35.2656	37.2352	26.0227	36.8328	82.8415	75.7277	78.4054	79.9175	90.7512	80.509
43.5	64.8158	93.3946	74.2943	82.6153	84.4009	90.1474	48.1231	45.6334	52.2383	53.0157	50.9271	50.3726	47.7771	45.6953	45.4906	46.552	30.188	40.364	42.1443	32.8684	40.2369	33.0017	19.8835	35.0817	37.2242	26.0518	36.6826	82.9641	75.5493	78.5532	80.1242	90.6099	80.4859
43.6	64.8978	93.4263	74.28	82.4662	84.801	90.2301	48.2835	45.6653	52.2916	52.9769	50.8851	50.3312	47.8707	45.8114	45.4274	46.5125	30.1874	40.1816	42.2525	32.8109	40.0959	33.162	19.8451	34.9769	37.1714	26.0494	36.4826	83.0542	75.367	78.5682	80.2715	90.5586	80.4118
43.7	64.9789	93.3269	74.1594	82.3719	85.178	90.2468	48.3984	45.6226	52.2699	52.8838	50.8474	50.4514	48.026	45.8636	45.406	46.4508	30.2006	40.028	42.3186	32.7394	39.8928	33.325	19.8188	34.9706	37.0448	26.0135	36.3601	83.0853	75.2244	78.5592	80.3808	90.459	80.2393
43.8	65.085	93.2108	74.0998	82.217	85.2828	90.1823	48.4828	45.39	52.2085	52.8149	50.8289	50.6048	48.2092	45.8615	45.4454	46.2776	30.2044	39.8608	42.2627	32.7424	39.6666	33.4424	19.8308	35.0478	36.9477	25.9622	36.3034	83.0588	75.148	78.508	80.4399	90.2675	80.0286
43.9	65.0327	93.0324	74.0611	82.1891	85.3291	90.0536	48.5163	45.1054	52.0876	52.8356	50.7574	50.7539	48.4095	45.8522	45.5866	46.2182	30.2264	39.7407	42.2792	32.7998	39.5209	33.4708	19.862	35.112	36.8584	25.912	36.2983	83.1631	75.1016	78.4585	80.365	90.082	79.835
44	64.9395	92.9346	73.9688	82.3678	85.3198	89.9518	48.4608	44.8534	51.9098	52.8657	50.7652	50.8728	48.4936	45.798	45.6647	46.2582	30.2743	39.6886	42.2194	32.8322	39.3884	33.3708	19.9356	35.2106	36.7674	25.7551	36.402	83.1997	75.2085	78.404	80.1794	90.0495	79.7134
44.1	64.8607	93.1302	73.936	82.4364	85.1546	89.846	48.2933	44.5659	51.7128	52.7995	50.685	50.9558	48.3965	45.6904	45.626	46.2528	30.2705	39.7058	42.1494	32.863	39.3587	33.1759	20.0054	35.3388	36.7018	25.6524	36.4931	83.1738	75.2628	78.42	79.973	89.9275	79.7333
44.2	64.7872	93.3492	73.9912	82.4202	84.9003	89.8566	48.1681	44.339	51.562	52.7466	50.4819	50.9072	48.2596	45.7034	45.5592	46.2286	30.2927	39.7025	42.1365	32.8672	39.4261	33.0188	20.0126	35.3598	36.7446	25.621	36.5691	83.0451	75.3572	78.4471	79.8621	89.7927	79.8469
44.3	64.8036	93.4462	73.9758	82.4164	84.6893	89.8378	48.0622	44.3608	51.4646	52.6601	50.2344	50.8477	48.1395	45.7358	45.5214	46.2604	30.346	39.7156	42.1749	32.8445	39.5288	32.9156	19.9723	35.3288	36.7784	25.6	36.5925	82.8766	75.4881	78.541	79.681	89.6717	79.8913
44.4	64.928	93.5254	73.9252	82.2311	84.5268	89.7925	48.0118	44.5509	51.4192	52.5359	50.0276	50.7185	48.0878	45.7339	45.4074	46.1468	30.3206	39.7134	42.1765	32.8096	39.5802	32.9511	19.9367	35.2987	36.8623	25.6508	36.5132	82.6343	75.6017	78.5923	79.4908	89.74	79.922
44.5	65.1146	93.5428	73.9029	81.8463	84.4989	89.7823	47.9914	44.7606	51.3774	52.3686	49.7486	50.6129	48.1178	45.781	45.3926	45.9808	30.2325	39.7824	42.1593	32.8066	39.5834	33.0965	19.8774	35.2257	37.0311	25.7328	36.3741	82.4449	75.5062	78.5964	79.3085	89.7969	79.9621
44.6	65.1332	93.3197	73.8834	81.5993	84.6192	89.8463	47.9632	45.0464	51.4615	52.3193	49.5736	50.4629	48.2976	45.8347	45.588	45.8732	30.2203	39.8433	42.074	32.7768	39.5781	33.2785	19.8394	35.1364	37.1686	25.7355	36.3277	82.2647	75.4714	78.5114	79.1517	90.0306	79.9476
44.7	65.0946	93.1384	73.9034	81.4188	84.9036	89.8223	47.8944	45.3092	51.5259	52.237	49.4811	50.3479	48.4534	45.7808	45.7696	45.8226	30.1688	40.0132	41.9161	32.8254	39.5264	33.399	19.8266	35.1224	37.268	25.6712	36.3074	82.2832	75.5018	78.3057	78.9498	90.4408	79.895
44.8	64.9126	93.0528	73.949	81.2486	85.3566	89.8914	47.779	45.4208	51.5714	52.1851	49.477	50.2742	48.6178	45.7682	45.9333	45.7535	30.0652	40.1756	41.8012	32.8777	39.4818	33.4665	19.8173	35.1079	37.3562	25.6436	36.302	82.3788	75.4177	78.119	78.8708	90.8425	79.9255
44.9	64.728	92.991	73.9874	81.2025	85.7254	90.1068	47.6741	45.3386	51.6342	52.1808	49.4857	50.2562	48.717	45.7882	46.1399	45.856	30.0397	40.3843	41.7501	32.9516	39.5133	33.4126	19.8237	35.1269	37.3872	25.6	36.3089	82.384	75.3486	77.9032	78.91	90.9731	80.0312
45	64.6318	93.002	74.0015	81.356	85.8311	90.2694	47.6046	45.2006	51.7504	52.2223	49.6161	50.1949	48.7463	45.7363	46.3251	46.0612	30.0637	40.535	41.714	33.0848	39.5292	33.2884	19.7905	35.1486	37.3091	25.5652	36.3458	82.3746	75.4692	77.6189	79.0594	90.9921	80.0436
45.1	64.7257	93.0263	74.07	81.4875	85.7257	90.3718	47.5945	45.0188	51.7622	52.2135	49.6472	50.1804	48.6574	45.6963	46.3213	46.2102	30.0136	40.7062	41.7352	33.2268	39.5529	33.1454	19.7825	35.2058	37.2818	25.5704	36.304	82.3668	75.5108	77.4683	79.2884	90.7223	80.0038
45.2	64.8302	92.8608	73.9734	81.6555	85.6363	90.4723	47.6304	44.7986	51.8188	52.2423	49.68	50.2009	48.6277	45.6251	46.3676	46.3253	29.9882	40.7388	41.848	33.3037	39.6366	33.0589	19.7966	35.2438	37.2171	25.5924	36.2109	82.2242	75.4431	77.534	79.5346	90.3074	79.9563
45.3	64.9816	92.642	73.8516	81.8492	85.342	90.5886	47.7809	44.6013	51.8812	52.271	49.7322	50.186	48.5755	45.4499	46.3263	46.3816	30.0224	40.7902	41.9268	33.3893	39.7577	32.9912	19.8213	35.3051	37.1389	25.6187	36.1337	82.0134	75.4368	77.5654	79.7082	89.9322	79.912
45.4	65.155	92.5704	73.753	82.035	85.0863	90.585	47.8929	44.5146	51.9081	52.2312	49.8476	50.1466	48.4763	45.2449	46.1912	46.2706	30.0186	40.7708	41.9646	33.4715	39.8473	32.9534	19.8247	35.3933	37.0625	25.6321	36.1147	81.918	75.4062	77.6731	79.8914	89.6178	79.8933
45.5	65.1062	92.4655	73.6384	82.0884	85.0321	90.6521	47.9762	44.4667	51.8588	52.1854	49.942	50.1054	48.376	45.0754	45.927	46.0681	30.0198	40.7312	41.9991	33.4277	40.0455	32.9507	19.8809	35.5009	37.0564	25.6956	36.1155	81.914	75.3105	77.9735	79.9414	89.406	79.8936
45.6	64.9468	92.5526	73.3669	82.0774	85.089	90.5741	48.0433	44.448	51.7994	52.2449	50.0734	50.0741	48.3487	44.9836	45.7758	45.8794	30.056	40.6163	42.0114	33.339	40.2588	32.9881	19.873	35.4887	36.9933	25.7734	36.1767	81.9996	75.3528	78.1498	79.8546	89.3871	79.8604
45.7	64.7928	92.7707	73.2514	82.0265	84.9692	90.4555	48.0944	44.4845	51.705	52.3964	50.1891	49.9845	48.3212	45.0663	45.614	45.6127	30.1208	40.5197	42.0109	33.3243	40.386	33.0114	19.8359	35.4286	36.9386	25.9062	36.2665	82.1106	75.3563	78.31	79.7518	89.4034	79.8145
45.8	64.6632	92.9872	73.316	81.9469	84.9279	90.2144	48.0293	44.5626	51.6243	52.4684	50.1955	49.9442	48.3268	45.3024	45.5097	45.4571	30.1453	40.3755	42.0459	33.2949	40.4686	33.0413	19.8232	35.3758	36.9388	26.0094	36.376	82.2836	75.3692	78.4535	79.7048	89.439	79.6898
45.9	64.5047	93.0154	73.3998	81.8579	84.8398	90.0375	47.9771	44.6903	51.588	52.4968	50.129	49.9356	48.4129	45.6159	45.5044	45.3947	30.2114	40.2482	42.0535	33.2234	40.4579	33.0672	19.7456	35.2355	36.9647	26.141	36.4656	82.4697	75.4311	78.5273	79.5497	89.6288	79.365
46	64.5876	93.0227	73.6101	81.8991	84.7115	89.7506	47.9573	44.8945	51.5692	52.5449	49.9747	49.938	48.5125	45.9731	45.651	45.3746	30.2306	40.1562	42.0527	33.176	40.3519	33.0664	19.5836	35.0848	36.9944	26.2192	36.5186	82.6115	75.465	78.4878	79.4926	89.7744	79.152
46.1	64.7809	92.7679	73.9417	82.0514	84.585	89.6702	47.9324	45.0969	51.5494	52.4805	49.8323	49.8952	48.579	46.166	45.7101	45.401	30.2078	40.1092	42.0336	33.1288	40.1689	33.1018	19.4804	35.057	37.0625	26.2404	36.5043	82.7029	75.3595	78.4858	79.5595	89.799	79.0413
46.2	64.9878	92.647	74.0785	82.1384	84.4724	89.7026	47.9071	45.3551	51.5009	52.2503	49.6548	49.9138	48.5622	46.1389	45.7274	45.599	30.1542	40.1211	41.9187	32.9748	39.996	33.1115	19.4291	35.0944	37.1404	26.1546	36.4981	82.8693	75.4301	78.3445	79.6048	89.7789	78.9732
46.3	65.2047	92.5814	74.0012	82.1712	84.4132	89.8335	47.9206	45.5713	51.4299	52.1157	49.4823	49.8872	48.4226	45.9434	45.7648	45.851	30.117	40.1264	41.766	32.7749	39.7723	33.0652	19.3636	35.1097	37.1562	26.0498	36.5331	83.0848	75.4886	78.1582	79.6242	89.7461	79.0542
46.4	65.3397	92.5279	73.8819	82.2023	84.4384	89.8887	47.9734	45.6634	51.3143	52.1008	49.2443	49.8902	48.1614	45.6606	45.724	46.0915	30.051	40.1178	41.6523	32.6196	39.6219	33.0804	19.4127	35.1903	37.1806	25.9014	36.4797	83.1992	75.4591	78.0057	79.6874	89.6978	79.3539
46.5	65.3363	92.4109	73.6415	82.1572	84.4335	90.0136	47.9764	45.6151	51.1894	52.047	49.1049	49.9041	47.9627	45.3349	45.6246	46.2938	30.003	40.0762	41.526	32.5436	39.4925	33.0926	19.6003	35.2503	37.1598	25.7604	36.4247	83.2098	75.4408	77.963	79.6846	89.6871	79.5218
46.6	65.2618	92.4602	73.3369	82.0388	84.4688	90.1658	47.9617	45.5278	51.0808	52.0734	49.0126	49.9117	47.784	45.0609	45.6373	46.4488	30.0339	40.0377	41.4143	32.5462	39.3652	33.0018	19.7129	35.2355	37.1032	25.693	36.4256	83.2564	75.4603	77.9164	79.6563	89.7471	79.5842
46.7	65.1519	92.3012	73.2668	82.0506	84.6172	90.3515	48.0173	45.3351	51.0394	52.2294	49.013	49.9239	47.6889	44.9482	45.6614	46.5644	30.0343	40.03	41.3474	32.5869	39.3013	32.9354	19.7805	35.1553	37.0656	25.7624	36.452	83.2188	75.3225	77.9167	79.602	89.8367	79.5854
46.8	64.953	92.068	73.3688	82.1679	84.7339	90.5593	48.041	45.1803	51.1086	52.2912	49.1297	49.9393	47.6918	44.9842	45.6447	46.56	30.0582	40.0628	41.29	32.657	39.3512	32.9478	19.8664	35.0879	37.0636	25.8614	36.4051	83.0741	75.1223	77.9939	79.5293	89.9455	79.4456
46.9	64.8626	91.9081	73.4552	82.2261	84.8656	90.8044	48.054	45.0575	51.2003	52.2293	49.3378	49.9096	47.7741	45.1164	45.6502	46.5144	30.0609	40.0964	41.2174	32.6891	39.4419	32.8514	19.9085	35.0347	37.0106	25.9926	36.5278	83.019	74.9609	78.0832	79.4972	89.8962	79.1523
47	64.7387	91.7902	73.5622	82.1897	85.0134	91.0574	48.11	44.9873	51.3286	52.2308	49.4439	49.8559	47.72	45.246	45.621	46.4654	30.0345	40.1347	41.2173	32.6678	39.536	32.7374	19.837	35.0385	36.9681	26.0858	36.6808	83.053	74.8772	78.0758	79.5475	89.745	78.8462
47.1	64.5645	91.5868	73.6616	82.1354	85.0504	91.0898	48.1461	44.9466	51.4405	52.1667	49.4695	49.8172	47.6545	45.4069	45.49	46.4829	29.9284	40.2069	41.2915	32.5872	39.754	32.6469	19.8861	35.0887	36.9302	26.1388	36.8598	82.9326	74.782	78.061	79.5188	89.5371	78.6036
47.2	64.3941	91.4514	73.6031	82.0345	85.0157	90.9258	48.0267	44.972	51.5256	52.0593	49.4282	49.7449	47.5952	45.5654	45.3265	46.3454	29.8658	40.2266	41.4675	32.5612	39.9448	32.5422	19.953	35.2524	36.8166	26.0641	36.9412	82.7883	74.661	78.0631	79.6079	89.3471	78.4084
47.3	64.3304	91.3788	73.4372	81.8318	84.963	90.635	48.0287	45.0639	51.4349	52.0402	49.3408	49.6806	47.6031	45.667	45.2231	46.1829	29.7264	40.2016	41.6894	32.5702	40.0235	32.4092	19.9625	35.4229	36.6737	26.0104	36.9607	82.6629	74.644	78.0414	79.6924	89.0118	78.3226
47.4	64.1934	91.281	73.3189	81.7483	84.8216	90.3815	48.0014	45.187	51.2744	52.093	49.2566	49.6232	47.6124	45.6581	45.141	46.0891	29.6333	40.2492	41.9029	32.5845	39.9893	32.3505	19.976	35.5422	36.574	25.8917	36.8697	82.5136	74.651	77.9682	79.7322	88.7325	78.3284
47.5	64.1124	91.3133	73.2195	81.8265	84.6718	90.0382	47.8643	45.3605	51.0362	52.0684	49.3411	49.654	47.7193	45.6119	45.1256	46.0359	29.612	40.3359	42.0451	32.6495	39.9076	32.4023	20.0508	35.6162	36.5457	25.8274	36.7531	82.3778	74.5916	77.8402	79.6814	88.4944	78.4173
47.6	64.1163	91.467	73.1871	81.9207	84.6458	89.7964	47.7098	45.5536	50.8479	52.0338	49.4618	49.7694	47.7995	45.5864	45.1664	45.9346	29.6095	40.4004	42.083	32.7107	39.7056	32.4802	20.0194	35.6727	36.5714	25.7397	36.5372	82.4189	74.5803	77.7028	79.6917	88.3772	78.5568
47.7	64.2095	91.6957	73.277	82.0327	84.6242	89.6905	47.6738	45.6505	50.6349	51.9092	49.6212	49.8599	47.7883	45.486	45.2851	45.9352	29.6028	40.4579	41.9984	32.6889	39.4972	32.5767	19.9557	35.6311	36.6894	25.7056	36.419	82.6109	74.6755	77.4971	79.5546	88.2119	78.7392
47.8	64.1886	91.8659	73.2972	82.3028	84.5166	89.7063	47.5104	45.5413	50.5245	51.792	49.7466	49.932	47.6463	45.3655	45.3564	45.9913	29.6712	40.5375	41.8211	32.6247	39.3054	32.6661	19.9103	35.6221	36.8505	25.574	36.3884	82.8696	74.7481	77.2385	79.3702	88.2367	78.78
47.9	64.1795	92.0732	73.3303	82.4865	84.3809	89.6538	47.3567	45.443	50.5489	51.6766	49.8449	50.0166	47.5106	45.3332	45.4991	45.999	29.7292	40.5898	41.6772	32.5524	39.1577	32.6707	19.8176	35.6468	37.024	25.4856	36.3804	83.1012	74.8609	77.0332	79.2049	88.3888	78.7846
48	64.1549	92.208	73.3362	82.6355	84.2866	89.7168	47.2911	45.2646	50.7021	51.6152	49.7726	50.007	47.3383	45.3896	45.601	45.9966	29.7918	40.639	41.5726	32.4229	39.0588	32.5573	19.7137	35.6529	37.0931	25.3866	36.3699	83.2889	75.0136	76.9042	79.1328	88.5683	78.7118
48.1	64.1092	92.2077	73.3353	82.7858	84.0702	89.8757	47.3846	45.0456	50.8201	51.6	49.6846	49.9313	47.2556	45.4226	45.6687	45.9555	29.8913	40.6497	41.5335	32.362	39.0067	32.4804	19.6156	35.6731	37.1027	25.3167	36.3931	83.3442	75.1478	76.7833	79.0307	88.6927	78.5402
48.2	64.0064	92.1236	73.1661	82.8618	83.8796	89.995	47.454	44.9484	50.9754	51.7002	49.545	49.9269	47.2144	45.4364	45.7204	45.9417	29.9524	40.5786	41.524	32.3727	38.9445	32.4362	19.5394	35.6942	37.0859	25.2361	36.3516	83.1895	75.2501	76.754	78.9858	88.928	78.2796
48.3	63.9596	92.1746	73.0946	82.7122	83.8244	90.0754	47.5854	45.0304	51.1177	51.7547	49.4766	49.9811	47.1903	45.4892	45.7436	45.9238	29.8945	40.4974	41.5886	32.3605	39.005	32.402	19.5164	35.6378	37.0484	25.2746	36.349	83.0273	75.3386	76.8088	79.0714	89.1147	78.1416
48.4	63.9335	92.2129	73.0258	82.5721	83.9083	90.224	47.7059	45.1422	51.1685	51.8425	49.3904	49.9638	47.1559	45.4851	45.6045	45.8864	29.8032	40.3666	41.643	32.3399	39.1057	32.4622	19.5813	35.5483	36.9829	25.3596	36.2752	82.9068	75.4195	76.8418	79.1433	89.1515	78.0354
48.5	63.9577	92.131	72.95	82.3793	84.025	90.3451	47.96	45.3023	51.1344	51.9145	49.3027	49.9914	47.1473	45.4527	45.4421	45.8556	29.641	40.2687	41.6644	32.3309	39.2552	32.521	19.5991	35.492	36.9358	25.4248	36.2038	82.7401	75.445	76.8988	79.105	89.1405	78.0018
48.6	64.0257	92.0908	72.8676	82.1834	84.2613	90.3601	48.0518	45.4341	51.1339	51.9414	49.2492	49.9676	47.0583	45.4376	45.2828	45.8786	29.4799	40.2118	41.6502	32.2302	39.3782	32.4915	19.6683	35.3483	36.8823	25.4939	36.1704	82.5927	75.3919	76.988	79.0691	89.084	77.9729
48.7	64.0795	92.0694	73.0212	81.9948	84.6279	90.3337	48.063	45.496	51.1204	51.9792	49.2532	49.8794	47.0177	45.4942	45.0443	45.8605	29.3936	40.2743	41.6468	32.1046	39.4903	32.4025	19.7141	35.256	36.8437	25.6242	36.1217	82.564	75.3652	76.9907	79.0103	88.9368	77.9738
48.8	64.1942	91.9401	73.193	81.9252	84.9881	90.3185	47.9786	45.4804	51.0932	52.0578	49.1555	49.7626	47.0466	45.4516	44.9274	45.7965	29.497	40.4627	41.6018	32.0498	39.4985	32.3436	19.7032	35.1465	36.79	25.6832	36.0214	82.4	75.3586	76.9748	78.8592	88.7581	77.9294
48.9	64.316	91.7744	73.2111	81.8744	85.2087	90.1593	47.8871	45.3661	51.0766	52.0483	49.0839	49.8619	47.1064	45.3962	44.9464	45.8434	29.6155	40.6692	41.5093	32.0753	39.5486	32.315	19.595	35.0862	36.6977	25.6668	36.0179	82.1827	75.2581	77.0398	78.7117	88.6601	77.8781
49	64.3728	91.8074	73.2659	81.8133	85.256	89.9227	47.5672	45.228	51.0345	52.0398	49.0893	49.9038	47.1866	45.298	45.0174	45.8785	29.768	40.7993	41.4407	32.0855	39.537	32.364	19.5562	35.06	36.6411	25.7086	36.0568	82.0466	75.1509	77.0238	78.676	88.6639	77.8638
49.1	64.3329	91.9687	73.2996	81.6793	85.2224	89.74	47.2645	45.1722	50.966	52.091	49.0866	50.0062	47.3187	45.2203	45.1568	45.9393	29.8435	40.916	41.3374	32.2135	39.5187	32.4786	19.5121	35.1519	36.6645	25.775	36.0484	81.9634	75.1551	77.041	78.6825	88.6796	77.8855
49.2	64.2897	92.1614	73.1503	81.6131	85.0401	89.5924	47.0357	45.1476	50.8946	52.03	49.0444	50.1302	47.3777	45.1038	45.3648	46.1177	29.8376	40.9922	41.2656	32.3508	39.5303	32.5388	19.5702	35.2044	36.6437	25.7677	36.1124	81.8126	75.1001	77.2206	78.811	88.6387	77.9014
49.3	64.2285	92.3541	72.9536	81.5891	84.8182	89.3629	46.9738	45.1249	50.7748	51.9432	49.0049	50.2779	47.4027	45.1001	45.38	46.3726	29.7331	40.9241	41.2067	32.4958	39.5753	32.5127	19.683	35.342	36.6572	25.8001	36.1148	81.7388	74.9903	77.4337	78.9838	88.5777	77.882
49.4	64.191	92.5194	72.9482	81.6318	84.6964	89.3923	46.9623	45.2029	50.6973	51.8752	48.9412	50.2022	47.3666	45.1325	45.3166	46.4664	29.639	40.8636	41.2116	32.5943	39.4822	32.4193	19.8683	35.3929	36.7864	25.8842	36.0726	81.747	74.9563	77.5788	79.1863	88.3953	77.8898
49.5	64.2312	92.497	72.9295	81.8144	84.6088	89.5721	47.0688	45.299	50.7102	51.7961	48.9168	50.1895	47.2835	45.1642	45.214	46.5347	29.5938	40.8426	41.2634	32.6856	39.3902	32.31	19.9952	35.4066	36.9483	25.8613	35.9663	81.7546	74.9193	77.7694	79.332	88.1872	77.8954
49.6	64.2877	92.4527	72.901	82.1937	84.4349	89.6958	47.2739	45.3541	50.7688	51.644	48.884	50.1604	47.1596	45.1255	45.0526	46.5484	29.6685	40.8361	41.4226	32.62	39.3208	32.1888	20.111	35.3711	37.0317	25.7679	35.9377	81.7913	74.7814	77.9422	79.4751	88.0378	77.9939
49.7	64.3027	92.3605	72.9152	82.5851	84.1819	89.8346	47.533	45.3865	50.842	51.528	48.8361	50.1031	47.1118	45.0849	44.8846	46.3828	29.7819	40.8301	41.5171	32.5321	39.2454	32.1564	20.1127	35.3415	37.0839	25.6778	35.9409	81.9803	74.69	78.0664	79.5241	88.1028	78.1798
49.8	64.2192	92.3312	72.9527	82.9374	83.8059	90.0592	47.6349	45.4266	51.0196	51.4202	48.8751	49.8959	46.993	45.0252	44.87	46.1914	29.8682	40.7992	41.6204	32.4202	39.1204	32.2074	20.0581	35.2514	37.0391	25.5562	36.0657	82.2028	74.6284	78.1593	79.575	88.1276	78.4579
49.9	64.0774	92.3718	72.9153	83.1339	83.3803	90.0474	47.7349	45.3612	51.1354	51.4204	48.9854	49.7721	46.9228	44.9608	44.904	46.0849	29.9603	40.8043	41.7204	32.3297	39.1246	32.2629	19.9855	35.2088	36.8743	25.3822	36.2638	82.3285	74.6319	78.226	79.5981	88.2404	78.686
50	63.7817	92.4629	72.8881	83.1756	83.0456	89.8955	47.7497	45.2888	51.2344	51.3484	49.0172	49.6377	46.8321	44.9569	44.8776	45.9906	29.9847	40.7197	41.7265	32.2901	39.0472	32.292	19.9114	35.1232	36.6225	25.3163	36.5051	82.4028	74.755	78.3538	79.5857	88.2218	78.8294
50.1	63.58	92.3178	72.7778	83.0895	82.8936	89.7815	47.6913	45.2275	51.2154	51.3506	49.0106	49.5167	46.7133	44.9705	44.8021	45.9114	29.9366	40.5559	41.6367	32.3457	38.9728	32.2949	19.8164	35.0303	36.4334	25.3261	36.6784	82.4635	75.0936	78.3784	79.4846	88.1277	78.8427
50.2	63.5455	92.151	72.6753	83.012	82.9085	89.7553	47.6161	45.1861	51.1293	51.4355	49.0257	49.454	46.5175	44.9846	44.743	45.9232	29.9301	40.3622	41.6155	32.4252	38.9386	32.3298	19.7514	34.9214	36.3491	25.3708	36.7807	82.3961	75.532	78.2809	79.4179	87.8515	78.6988
50.3	63.6432	91.8798	72.5556	82.9219	83.1076	89.7294	47.6711	45.1821	50.9633	51.4999	49.0263	49.5687	46.4487	44.9986	44.6673	45.9614	29.949	40.2442	41.5531	32.4391	38.959	32.3777	19.718	34.8432	36.4502	25.4552	36.7703	82.2811	75.9562	78.1172	79.3868	87.5979	78.466
50.4	63.783	91.5964	72.3987	82.8952	83.3479	89.7983	47.6649	45.2581	50.8114	51.5044	48.9649	49.632	46.4176	44.9997	44.5401	46.0169	29.9504	40.057	41.4808	32.4073	38.9446	32.4399	19.6704	34.7907	36.6039	25.6337	36.7166	82.1271	76.2645	77.9987	79.2973	87.4008	78.2115
50.5	64.0658	91.4354	72.2453	82.9005	83.6262	89.9498	47.7912	45.2847	50.5712	51.6468	48.9682	49.6222	46.4991	44.9911	44.5685	46.1212	29.948	39.9694	41.453	32.3683	39.1094	32.496	19.666	34.7864	36.7704	25.7363	36.6949	82.0846	76.4877	77.8377	79.3185	87.3785	77.997
50.6	64.3202	91.4461	72.2482	82.8899	83.8502	90.1292	47.928	45.2279	50.4059	51.7658	49.029	49.5717	46.6572	45.0263	44.732	46.2462	29.9398	39.9387	41.4461	32.3178	39.2411	32.6278	19.6989	34.8486	36.8799	25.7955	36.6666	82.023	76.457	77.7835	79.4444	87.4827	77.822
50.7	64.4492	91.518	72.1942	82.7089	83.9854	90.1424	47.9364	45.12	50.3066	51.8204	49.1652	49.4636	46.847	45.0997	44.9231	46.4188	29.8779	39.9401	41.3574	32.2179	39.263	32.6909	19.7342	35.0235	36.9432	25.8371	36.5626	81.9486	76.1632	77.7858	79.5136	87.6644	77.7912
50.8	64.5364	91.669	72.2031	82.468	83.9937	90.111	47.91	44.9728	50.1932	51.9	49.299	49.2671	46.9802	45.0913	45.0528	46.5574	29.8082	39.9205	41.3306	32.1856	39.2003	32.7124	19.7578	35.2052	36.9053	25.8623	36.4958	81.8978	75.8776	77.821	79.3993	87.9202	77.8817
50.9	64.6157	91.7364	72.2908	82.3029	83.942	90.0403	47.9049	44.7794	50.0816	51.9269	49.4398	49.1309	47.0735	45.068	45.2266	46.6356	29.7329	39.9	41.2867	32.1738	39.1448	32.7441	19.8231	35.403	36.8671	25.8358	36.3521	81.9844	75.6304	77.8168	79.3804	88.0688	78.0444
51	64.6796	91.7261	72.3646	82.0394	83.8671	89.8534	47.851	44.6633	50.0726	51.8767	49.4777	49.0872	47.0601	44.9954	45.3286	46.6737	29.6696	39.8986	41.1979	32.1445	39.0453	32.8036	19.8887	35.59	36.8648	25.8916	36.0922	81.9565	75.3633	77.815	79.2549	88.0992	78.0922
51.1	64.6433	91.75	72.3782	81.7096	83.7829	89.6482	47.8256	44.6824	50.1164	51.7776	49.5074	49.1259	47.0047	44.8457	45.2965	46.6342	29.6627	39.9843	41.1191	32.1017	39.0239	32.7613	19.9286	35.6669	36.8838	25.9857	35.831	81.9134	75.2352	77.8199	79.0892	87.8973	78.1091
51.2	64.571	91.7549	72.4836	81.5468	83.7989	89.5135	47.901	44.7803	50.1105	51.6932	49.4579	49.2032	46.9865	44.6655	45.1725	46.4742	29.6897	40.0556	41.0804	32.0966	39.058	32.7193	19.9554	35.6119	36.8491	26.104	35.6765	81.9997	75.2355	77.7696	78.9832	87.6298	78.0774
51.3	64.4358	91.7578	72.549	81.5922	83.981	89.3806	47.8897	44.844	50.1815	51.5408	49.3126	49.3418	46.9642	44.5445	45.026	46.2778	29.7684	40.1105	40.9405	32.0434	39.1318	32.649	19.9999	35.6306	36.7326	26.1849	35.5515	82.2067	75.2126	77.8144	79.0396	87.3357	77.8956
51.4	64.3367	91.8368	72.5583	81.556	84.1282	89.2479	47.8874	44.9535	50.2827	51.4091	49.1968	49.4027	46.9304	44.4409	44.815	46.1665	29.8544	40.2492	40.7446	31.9848	39.1167	32.5418	19.9958	35.6112	36.6427	26.2555	35.5192	82.4279	75.1689	77.8929	79.1166	87.1238	77.6579
51.5	64.175	91.8322	72.5574	81.7214	84.1672	89.2659	47.8265	45.0584	50.3682	51.3075	49.1837	49.4525	46.9837	44.3513	44.6195	46.0302	30.0202	40.3298	40.6436	31.9801	39.0078	32.3888	19.9435	35.5624	36.5856	26.2539	35.6411	82.6213	75.1263	77.8936	79.3122	86.8622	77.6005
51.6	64.0605	91.7786	72.5104	82.0998	84.224	89.2613	47.6627	45.0476	50.4128	51.2832	49.1679	49.4185	47.0589	44.3057	44.5082	45.9962	30.144	40.2946	40.5562	32.0468	38.8502	32.291	19.8886	35.5419	36.5219	26.1875	35.8439	82.731	75.0568	77.7582	79.5257	86.77	77.6707
51.7	64.0078	91.7568	72.4283	82.4226	84.1027	89.2424	47.4448	44.9974	50.5196	51.2083	49.0956	49.3706	47.1433	44.2319	44.431	46.0408	30.2691	40.3314	40.5148	32.1477	38.7599	32.2285	19.8754	35.5212	36.5558	26.058	36.086	82.7758	75.0403	77.7571	79.668	86.7824	77.7314
51.8	64.0644	91.7028	72.2332	82.5588	83.8777	89.2774	47.266	45.0577	50.5977	51.248	49.1158	49.3332	47.2188	44.1886	44.506	46.1415	30.3659	40.3775	40.6669	32.3237	38.7284	32.2432	19.7716	35.3482	36.6538	25.9731	36.3795	82.607	75.0762	77.6585	79.8025	86.8427	77.8101
51.9	64.0708	91.6794	72.0798	82.7258	83.834	89.3664	47.0676	45.068	50.6047	51.3632	49.0638	49.3714	47.3036	44.1858	44.6922	46.1596	30.5095	40.3423	40.9203	32.4718	38.7885	32.2916	19.664	35.1538	36.7315	25.8808	36.6238	82.3812	75.0622	77.5005	79.7846	86.9673	77.8326
52	64.116	91.6803	71.8579	82.8286	83.9383	89.35	46.9395	45.0489	50.6	51.508	48.9153	49.3568	47.2999	44.249	44.865	46.1921	30.5182	40.289	41.0446	32.5224	38.8814	32.388	19.6284	35.023	36.7701	25.7625	36.7311	82.2447	75.0637	77.3951	79.6417	87.3541	77.7289
52.1	64.2649	91.6157	71.7148	82.713	83.93	89.3415	46.9387	45.0702	50.592	51.6171	48.7824	49.3382	47.2834	44.4093	44.9348	46.106	30.5287	40.2716	41.1334	32.4882	38.9704	32.4408	19.5661	34.9482	36.8414	25.7341	36.7338	82.2371	75.0251	77.383	79.488	87.7753	77.431
52.2	64.4881	91.4942	71.5607	82.5748	84.0406	89.3349	47.0218	45.0536	50.5738	51.8179	48.7714	49.2827	47.2066	44.6031	45.0252	45.9955	30.483	40.1994	41.174	32.4039	38.9498	32.4821	19.4735	34.9628	36.9105	25.7553	36.6481	82.1117	75.013	77.262	79.4694	87.9951	77.0511
52.3	64.6532	91.3506	71.586	82.3955	84.134	89.259	47.1698	44.9498	50.5727	51.9558	48.7723	49.1134	47.1548	44.7508	45.0308	45.8728	30.4154	40.172	41.0431	32.2324	38.8383	32.4422	19.4886	34.9962	37.0194	25.7549	36.4986	82.145	74.9754	77.1681	79.408	88.1059	76.8056
52.4	64.8723	91.1026	71.554	82.129	84.0978	89.2318	47.433	44.9413	50.6826	51.9693	48.8568	48.8918	46.9949	44.8625	44.9277	45.7924	30.2932	40.1809	40.8805	32.0914	38.6508	32.3516	19.5091	35.0634	37.0811	25.7882	36.4415	82.2456	75.0326	77.1312	79.4748	88.0444	76.6953
52.5	65.1151	90.8518	71.597	81.7193	83.9844	89.315	47.7017	44.9982	50.7338	51.8901	49.0407	48.6856	46.8615	44.8821	44.7725	45.7888	30.2634	40.2116	40.8488	31.9807	38.4976	32.2622	19.4695	35.0701	37.1406	25.9042	36.4836	82.3446	75.0524	77.1267	79.606	87.7799	76.6802
52.6	65.258	90.6764	71.5823	81.4693	84.0177	89.3736	47.9764	45.162	50.716	51.7353	49.1283	48.5981	46.7524	44.7565	44.7616	45.8923	30.199	40.2283	40.8618	31.8594	38.3212	32.2514	19.4862	35.0107	37.1463	25.9058	36.5646	82.3783	75.137	77.0992	79.7652	87.4492	76.7956
52.7	65.2637	90.5332	71.5655	81.3316	84.0048	89.5002	48.2232	45.378	50.6172	51.5346	49.1205	48.5598	46.6686	44.5993	44.777	46.0097	30.1566	40.212	40.9254	31.744	38.2516	32.2543	19.546	34.9161	37.0332	25.8978	36.6343	82.5217	75.062	77.1209	79.7725	87.3882	76.9582
52.8	65.24	90.4319	71.3692	81.3351	84.015	89.6952	48.3948	45.6157	50.4468	51.2781	49.0473	48.5919	46.5468	44.4625	44.739	46.0827	30.1175	40.1601	41.0337	31.6863	38.3025	32.3013	19.609	34.8829	36.8385	25.8867	36.6545	82.5561	75.0168	77.065	79.8113	87.4154	76.9549
52.9	65.119	90.4595	71.2037	81.4651	83.9784	89.7476	48.4336	45.7481	50.1961	51.1025	48.9073	48.6915	46.5804	44.2819	44.7896	46.2053	30.0697	40.1248	41.1186	31.6918	38.4533	32.4152	19.7097	34.838	36.6825	25.872	36.5488	82.4698	74.9728	76.9929	79.883	87.5531	76.8768
53	65.0065	90.5822	71.0564	81.8551	83.8454	89.631	48.3678	45.7836	50.0225	50.923	48.7029	48.7926	46.6385	44.1091	44.948	46.2433	30.0226	40.1278	41.1816	31.7211	38.5915	32.5555	19.8366	34.8432	36.5512	25.8141	36.3686	82.3372	74.997	76.8496	79.926	87.6952	76.7413
53.1	64.9329	90.6882	71.0065	82.2156	83.5933	89.5511	48.2099	45.704	49.9415	50.866	48.5538	48.779	46.6801	44.0636	45.0421	46.2455	30.0058	40.105	41.211	31.7714	38.7812	32.6492	19.9744	34.9006	36.4543	25.835	36.2171	82.2585	74.958	76.7339	79.9021	87.7928	76.5389
53.2	64.958	90.7739	71.0521	82.3589	83.4138	89.4501	48.048	45.6322	50.0176	50.7918	48.413	48.817	46.7296	44.1172	45.1019	46.2205	29.9552	40.1474	41.1275	31.8057	38.8933	32.6799	20.0243	34.905	36.4427	25.8397	36.1559	82.2096	75.1023	76.6252	79.916	87.7035	76.4629
53.3	64.9875	90.8376	71.2801	82.4098	83.1999	89.3228	47.9306	45.5796	50.1465	50.8125	48.3289	48.9102	46.8546	44.1543	45.2426	46.2493	29.8865	40.1838	41.0425	31.8708	38.929	32.7058	20.0327	34.8988	36.4988	25.8399	36.196	82.2592	75.2023	76.6526	79.8727	87.6028	76.5409
53.4	64.9822	90.825	71.6126	82.4084	83.0611	89.3604	47.817	45.5883	50.2582	50.7537	48.3077	48.9029	46.9065	44.304	45.3697	46.1356	29.8467	40.1929	41.0013	31.8188	38.9312	32.7021	20.006	34.9236	36.5058	25.8028	36.2958	82.2464	75.255	76.7251	79.7438	87.5246	76.6091
53.5	64.9016	90.7871	72.0017	82.1618	83.0531	89.5656	47.7534	45.5834	50.3487	50.803	48.3064	48.9226	46.9426	44.5423	45.3887	46.0193	29.7667	40.1519	40.9072	31.7482	38.9743	32.6092	19.9232	34.9538	36.4857	25.7744	36.4179	82.1886	75.3346	76.953	79.5456	87.5705	76.7774
53.6	64.7702	90.7196	72.2277	81.822	83.1407	89.7005	47.7018	45.5721	50.4815	50.8516	48.3374	48.9802	46.9636	44.6118	45.4272	45.9162	29.687	40.1488	40.8103	31.6663	39.0374	32.537	19.7773	35.0006	36.4497	25.7258	36.5426	82.0681	75.4919	77.1982	79.3481	87.6988	77.0479
53.7	64.5868	90.6652	72.4309	81.7059	83.1885	89.7786	47.6578	45.4816	50.4354	50.987	48.4145	48.9203	46.9773	44.5749	45.4106	45.8671	29.6958	40.0733	40.8109	31.6348	39.1006	32.5237	19.7313	35.1107	36.4413	25.7031	36.6039	81.8252	75.5398	77.4531	79.176	87.8627	77.205
53.8	64.3818	90.6408	72.542	81.6691	83.2768	89.8432	47.567	45.3972	50.3734	51.1368	48.5077	48.7992	46.9202	44.538	45.3646	45.8391	29.7534	40.0077	40.8518	31.5515	39.141	32.444	19.6892	35.248	36.4594	25.6558	36.5991	81.5302	75.6537	77.6614	79.0764	87.8728	77.3372
53.9	64.3633	90.588	72.4742	81.68	83.3668	89.7434	47.554	45.2444	50.3503	51.436	48.5996	48.828	46.8911	44.4295	45.2505	46.0099	29.8575	39.9402	40.824	31.5683	39.1227	32.3488	19.662	35.3608	36.5895	25.6544	36.6304	81.4263	75.775	77.7616	79.0691	87.7394	77.5302
54	64.3177	90.4761	72.3071	81.8365	83.4731	89.5024	47.5597	45.1439	50.2803	51.6422	48.6584	48.8499	46.855	44.2774	45.1594	46.2268	29.9902	39.913	40.7558	31.6264	39.0468	32.295	19.7304	35.4254	36.7008	25.691	36.7548	81.4261	75.7876	77.7031	79.2301	87.4708	77.5569
54.1	64.2672	90.4649	72.3083	82.1755	83.577	89.2798	47.6539	45.0216	50.0813	51.7703	48.675	48.8702	46.784	44.2547	44.9894	46.4106	30.168	39.9067	40.708	31.7636	38.8828	32.1851	19.8526	35.4133	36.8136	25.7392	36.8592	81.5489	75.6781	77.6782	79.3408	87.1246	77.5246
54.2	64.1525	90.4401	72.243	82.3758	83.5984	89.0074	47.6985	44.9352	50.0116	51.8401	48.6447	48.9625	46.6892	44.3102	44.8546	46.6142	30.3423	40.0204	40.6355	31.8208	38.7801	32.082	19.9146	35.4017	36.8317	25.7646	36.9744	81.7888	75.5546	77.6173	79.4582	86.7162	77.4566
54.3	64.0987	90.2471	72.2159	82.4919	83.576	88.6959	47.8391	44.7823	49.9846	51.8244	48.5127	49.0755	46.6452	44.3588	44.7036	46.7986	30.5357	40.1169	40.5142	31.8625	38.7349	32.0736	19.9996	35.3532	36.7381	25.9014	37.1521	82.008	75.2755	77.4561	79.5459	86.5047	77.2128
54.4	63.9748	90.0997	72.3272	82.5124	83.5324	88.454	47.9226	44.7034	49.9246	51.7044	48.2666	49.0896	46.5636	44.3772	44.6022	46.7969	30.6313	40.2537	40.459	31.87	38.7114	32.1063	20.0557	35.2782	36.5973	25.9349	37.217	82.0896	74.9269	77.3764	79.4921	86.4336	76.9102
54.5	63.9854	90.0305	72.4914	82.4614	83.4855	88.3591	48.0313	44.6498	49.8724	51.6215	48.0875	49.1224	46.4479	44.372	44.563	46.7457	30.6853	40.3854	40.5484	31.8598	38.6846	32.1043	20.0478	35.2122	36.5233	25.85	37.1392	82.1819	74.6382	77.3088	79.2808	86.4154	76.671
54.6	64.0694	89.7636	72.5598	82.2142	83.4182	88.3985	47.9776	44.6918	49.8981	51.5566	47.922	49.1552	46.4049	44.322	44.6169	46.7387	30.7117	40.5478	40.6622	31.7915	38.7175	32.1406	19.991	35.163	36.5368	25.7609	37.0674	82.1868	74.4499	77.1111	79.244	86.5338	76.3932
54.7	64.2173	89.4852	72.5814	82.0644	83.5375	88.5455	47.9188	44.8257	49.8703	51.3882	47.7973	49.1899	46.405	44.1418	44.7552	46.6468	30.6286	40.5536	40.8187	31.7886	38.7089	32.18	19.942	35.0314	36.6156	25.6677	37.0133	82.1948	74.3242	76.9578	79.2438	86.7477	76.1934
54.8	64.3742	89.5378	72.6202	81.9365	83.6706	88.815	47.7465	44.9743	49.7727	51.2933	47.7552	49.125	46.3243	43.9996	44.9177	46.5196	30.4409	40.606	41.0444	31.8052	38.6855	32.2405	19.8391	34.8989	36.7806	25.4593	36.8634	82.2073	74.2853	76.9944	79.2696	86.8516	76.1446
54.9	64.4583	89.6604	72.6075	81.8661	83.77	89.1462	47.543	45.0617	49.7832	51.1966	47.7738	49.071	46.246	43.9108	45.0529	46.4824	30.2737	40.5869	41.2579	31.8134	38.7111	32.2796	19.8113	34.7831	36.8678	25.3805	36.8244	82.3094	74.3361	76.9788	79.3739	86.8574	76.0218
55	64.4828	89.7796	72.5505	81.8002	83.7263	89.3573	47.3064	45.0392	49.8487	51.1611	47.7609	48.9422	46.2714	43.8352	45.138	46.4709	30.0823	40.5651	41.3339	31.7792	38.7339	32.3651	19.8022	34.727	36.8965	25.3906	36.802	82.3458	74.4146	77.0078	79.6183	86.7919	75.8814
55.1	64.4596	90.0736	72.518	81.7152	83.6494	89.4198	47.1965	44.9356	49.877	51.1318	47.8018	48.7363	46.2964	43.8204	45.1632	46.4133	29.8142	40.4944	41.3746	31.7207	38.699	32.4736	19.7938	34.7864	36.7991	25.3626	36.757	82.3562	74.4728	77.1288	79.7613	86.5599	75.6928
55.2	64.4864	90.4203	72.5332	81.5042	83.3962	89.4452	47.1101	44.75	49.9671	51.193	47.8557	48.5044	46.2674	43.9589	45.119	46.3487	29.6478	40.5044	41.2971	31.69	38.6506	32.551	19.76	34.9479	36.7053	25.3897	36.6795	82.2663	74.4621	77.1602	79.8483	86.3504	75.4392
55.3	64.4492	90.4651	72.525	81.3101	83.2714	89.3564	47.1348	44.6139	50.1213	51.2191	47.9414	48.4152	46.2659	44.1174	45.0403	46.2974	29.5539	40.4493	41.1224	31.7044	38.5609	32.5252	19.7714	35.1309	36.6227	25.4754	36.617	82.2513	74.5562	77.0131	79.8883	86.2317	75.1236
55.4	64.4866	90.2568	72.4742	81.0914	83.2152	89.1771	47.2343	44.5045	50.1437	51.266	48.0957	48.4272	46.2963	44.2346	45	46.1811	29.5111	40.38	40.892	31.6546	38.4444	32.4697	19.6988	35.318	36.6345	25.5571	36.4554	82.1801	74.7248	76.9465	79.8932	86.25	74.9888
55.5	64.4969	89.897	72.3833	80.8813	83.2528	89.1238	47.2656	44.531	50.117	51.2414	48.2303	48.5268	46.2682	44.3195	44.9832	45.9905	29.5901	40.2582	40.7133	31.6698	38.3702	32.4393	19.5848	35.4319	36.6743	25.6964	36.3089	82.0846	74.8457	76.9099	79.8169	86.3366	74.9645
55.6	64.4684	89.5287	72.1986	80.8039	83.2718	89.2219	47.2567	44.6326	50.0918	51.2639	48.3194	48.7289	46.2205	44.3215	44.9513	45.8348	29.741	40.1008	40.4759	31.7302	38.3685	32.4178	19.5023	35.3743	36.7467	25.8676	36.1942	82.053	74.9354	76.8602	79.7826	86.5058	75.0847
55.7	64.3334	89.0562	72.0272	80.8651	83.3545	89.3845	47.3201	44.7942	49.9786	51.3112	48.4041	48.8626	46.1968	44.2134	44.9404	45.7714	29.8526	39.9336	40.3248	31.717	38.3483	32.3824	19.4753	35.2866	36.7708	25.9634	36.0946	82.1034	75.1116	76.9424	79.7779	86.6966	75.3378
55.8	64.1843	88.7846	71.7527	80.9136	83.375	89.5537	47.2552	44.96	49.8636	51.3236	48.3939	48.8978	46.2023	44.0235	44.9808	45.7086	29.9631	39.8321	40.2418	31.6038	38.3672	32.4254	19.4394	35.1392	36.772	26.0536	36.0361	82.0375	75.1699	77.1328	79.8277	86.8763	75.7087
55.9	63.9508	88.8388	71.555	80.9631	83.4208	89.7574	47.2055	45.1482	49.7918	51.326	48.3584	48.7784	46.233	43.9055	44.9646	45.7493	30.0629	39.8256	40.2421	31.5976	38.3366	32.5146	19.4216	35.0281	36.7876	26.0366	36.0552	82.0094	75.1193	77.2587	79.867	86.91	75.9357
56	63.6836	89.1336	71.5027	81.0496	83.5148	89.8433	47.3115	45.3126	49.7652	51.2857	48.3409	48.557	46.2448	43.8591	44.9223	45.9136	30.1016	39.891	40.2601	31.5301	38.2635	32.5468	19.462	34.962	36.795	25.9031	36.18	82.0216	75.09	77.3727	79.9307	86.997	76.0538
56.1	63.4254	89.4035	71.5846	81.1641	83.6494	89.793	47.4626	45.4222	49.7573	51.1613	48.3645	48.2736	46.2043	43.8104	44.9254	46.0537	30.1201	39.9775	40.3979	31.4446	38.1301	32.483	19.4822	34.9825	36.8632	25.7781	36.2547	81.9554	75.124	77.5442	79.8825	87.0862	76.137
56.2	63.283	89.8845	71.6746	81.1797	83.7901	89.7193	47.5391	45.4158	49.7459	50.9881	48.3933	48.146	46.2205	43.825	44.938	46.0854	30.1331	40.0636	40.5785	31.399	38.0328	32.4534	19.5002	34.9682	37.0304	25.7391	36.3283	81.8171	75.0827	77.6225	79.7614	87.1059	76.126
56.3	63.2333	90.2396	71.8667	81.26	83.7758	89.6922	47.6552	45.383	49.6802	50.8	48.4223	48.074	46.296	43.9009	44.8908	46.1352	30.0996	40.0918	40.762	31.4153	37.8986	32.3601	19.5027	35.0482	37.1718	25.685	36.4078	81.7991	75.0591	77.6275	79.538	87.0034	76.03
56.4	63.3014	90.3672	71.9407	81.4367	83.6545	89.6261	47.669	45.3816	49.6856	50.6413	48.3912	48.0675	46.3685	43.9254	44.891	46.1388	30.0402	40.1051	40.8498	31.4109	37.8413	32.2256	19.517	35.1097	37.2289	25.6994	36.467	81.736	75.0614	77.647	79.367	86.9665	76.0119
56.5	63.4723	90.2194	71.8986	81.6738	83.4904	89.5384	47.6139	45.3082	49.648	50.5864	48.355	48.2046	46.4822	43.9187	44.8898	46.1578	29.9387	40.079	40.8998	31.4339	37.8271	32.1298	19.5085	35.1012	37.2737	25.7989	36.4088	81.7169	75.0406	77.6133	79.1427	86.8058	75.9967
56.6	63.6806	89.9743	71.8133	81.7414	83.3066	89.4773	47.5173	45.2285	49.6071	50.5969	48.2702	48.3783	46.62	43.9786	44.9326	46.2157	29.8606	40.0622	40.8984	31.4528	37.9008	32.154	19.5172	35.0949	37.2289	25.9263	36.3634	81.7544	74.9773	77.462	79.0722	86.5825	75.9298
56.7	63.7818	89.6274	71.6328	81.8332	83.1216	89.3534	47.3882	45.2275	49.6128	50.6704	48.0658	48.4456	46.6536	44.0548	44.9441	46.3239	29.7936	40.0978	40.7805	31.5161	37.9867	32.2008	19.4499	35.1246	37.0463	25.9548	36.2524	81.9184	75.0292	77.3143	79.0408	86.2628	75.8476
56.8	63.8568	89.3515	71.4263	81.897	83.082	89.2741	47.301	45.1886	49.7042	50.844	47.9242	48.4922	46.5208	44.1009	44.9749	46.3524	29.7729	40.2324	40.6063	31.5786	38.0982	32.3228	19.3737	35.092	36.9284	25.9519	36.0996	82.0232	75.0724	77.207	79.0258	85.9832	75.7896
56.9	63.8077	89.1936	71.3488	81.8427	83.0322	89.244	47.2331	45.0716	49.7302	50.9767	47.8076	48.4972	46.2644	44.122	44.9997	46.3243	29.7549	40.3014	40.5092	31.5808	38.1964	32.5036	19.3048	35.0266	36.8744	25.9234	35.9541	82.1776	75.0596	77.081	79.0223	85.7193	75.7745
57	63.6981	89.2018	71.2766	81.5937	83.025	89.221	47.0754	45.026	49.8074	50.9905	47.6911	48.3364	45.9343	44.0659	45.0578	46.1603	29.8154	40.3692	40.4709	31.5868	38.268	32.705	19.2486	35.0407	36.8135	25.8713	35.8713	82.3389	75.0453	76.9486	78.983	85.5825	75.7898
57.1	63.657	89.3666	71.1494	81.4917	83.0721	89.1212	46.9524	45.0176	49.8928	50.949	47.5614	48.2532	45.7006	43.945	45.0126	45.9615	29.8978	40.4584	40.3705	31.6356	38.2765	32.7978	19.1847	35.0296	36.7798	25.7525	35.8716	82.5536	74.9416	76.8833	78.8399	85.55	75.7822
57.2	63.7284	89.4064	71.1157	81.4336	83.1208	89.012	46.9438	45.0638	50.006	50.8621	47.5806	48.3005	45.5754	43.7593	44.928	45.816	30.0126	40.4631	40.3268	31.6216	38.2608	32.8367	19.1481	35.0274	36.8722	25.7308	36.0021	82.7623	74.6414	76.7554	78.7308	85.6608	75.7855
57.3	63.7755	89.4105	71.0708	81.3493	83.142	88.835	46.9444	45.14	50.0345	50.7214	47.575	48.3746	45.6354	43.597	44.8386	45.8064	30.0895	40.3657	40.3223	31.6352	38.3025	32.8116	19.1394	35.0414	36.8917	25.7694	36.1812	82.9228	74.3767	76.6906	78.6776	85.9025	75.7279
57.4	63.9274	89.3176	70.9639	81.3229	83.2422	88.6844	47.0037	45.2242	50.0109	50.6257	47.5962	48.4849	45.8222	43.4619	44.7516	45.87	30.1772	40.3578	40.3045	31.6611	38.2914	32.7177	19.1242	35.0985	36.839	25.8272	36.4126	83.0441	74.1987	76.7293	78.5849	86.139	75.6088
57.5	64.1725	89.2473	70.927	81.4835	83.3267	88.7261	47.1949	45.2916	49.9592	50.7274	47.6414	48.7326	46.0156	43.4176	44.6876	46.0408	30.1634	40.3752	40.2291	31.647	38.2652	32.5532	19.1382	35.1205	36.772	25.8406	36.6287	83.0837	74.0538	76.8213	78.6973	86.2441	75.4926
57.6	64.3079	89.083	70.9106	81.614	83.365	88.9323	47.2921	45.351	49.8692	50.8574	47.7567	48.8407	46.0813	43.4947	44.6698	46.181	30.0796	40.3736	40.2696	31.532	38.2282	32.4828	19.1644	35.172	36.7871	25.8753	36.7133	83.0388	74.0728	76.9012	78.8513	86.388	75.4504
57.7	64.3015	89.0104	70.8713	81.7097	83.4267	89.226	47.296	45.3052	49.6868	50.961	47.8062	48.7958	46.0539	43.6705	44.7146	46.2221	29.9238	40.4228	40.3537	31.3846	38.2018	32.4228	19.261	35.1743	36.7442	25.8557	36.7075	82.8332	74.2772	77.1325	78.9831	86.553	75.4038
57.8	64.292	88.9942	70.8467	81.7594	83.4426	89.5208	47.2727	45.3151	49.4814	51.0109	47.887	48.6617	45.9554	43.8164	44.7919	46.1966	29.8184	40.4669	40.4346	31.2184	38.1177	32.4024	19.3448	35.1656	36.6879	25.8214	36.7	82.6721	74.4581	77.319	79.0805	86.6497	75.4735
57.9	64.1676	89.0598	70.8185	81.7752	83.5238	89.7467	47.3186	45.342	49.3704	50.9482	47.9722	48.5105	45.8889	43.9661	44.8684	46.1432	29.7187	40.3863	40.5131	31.1144	38.0963	32.4233	19.447	35.136	36.6987	25.7835	36.604	82.5022	74.6214	77.3874	79.0924	86.6859	75.5653
58	63.9058	89.0416	70.7436	81.6834	83.4471	89.763	47.2845	45.3206	49.2441	50.6732	48.0514	48.2861	45.909	44.0599	44.8637	46.0241	29.6762	40.306	40.5974	31.1098	38.0867	32.5106	19.45	35.1317	36.7584	25.7474	36.5034	82.295	74.7427	77.4567	78.8881	86.7635	75.6487
58.1	63.7369	89.0637	70.7957	81.5847	83.416	89.7008	47.3472	45.2696	49.1785	50.4123	48.0113	48.0708	46.0022	43.9852	44.8625	45.9866	29.6468	40.2178	40.6238	31.2173	38.0877	32.5919	19.3995	35.1232	36.6817	25.734	36.5229	82.0147	74.8066	77.5166	78.707	86.623	75.7864
58.2	63.7335	89.1314	70.8767	81.5142	83.386	89.618	47.4103	45.248	49.2491	50.2301	47.9955	47.8824	46.1128	43.8972	44.8678	45.9789	29.7073	40.1455	40.5441	31.4091	38.1095	32.7065	19.297	35.1478	36.5939	25.7129	36.5792	81.8079	74.8393	77.4421	78.554	86.3949	75.985
58.3	63.6979	89.1627	71.0088	81.5368	83.4804	89.5187	47.4554	45.159	49.3865	50.213	47.9314	47.8579	46.1172	43.8657	44.8618	45.9317	29.7718	40.068	40.4274	31.568	38.1143	32.7639	19.2739	35.1922	36.5964	25.6633	36.5627	81.5549	74.9639	77.2696	78.4891	86.1015	76.0428
58.4	63.7354	89.1751	71.1774	81.7215	83.4879	89.4417	47.3786	45.0666	49.4334	50.3758	47.805	47.9077	46.023	43.8479	44.8649	45.8908	29.8556	40.0966	40.2863	31.6604	38.143	32.756	19.2632	35.2362	36.6252	25.6126	36.6093	81.3372	75.1218	77.1464	78.5922	85.7864	76.0278
58.5	63.8326	89.2975	71.3604	81.9349	83.7398	89.3763	47.3143	45.1053	49.5005	50.7018	47.6404	47.9984	45.9329	43.8931	44.8823	45.9116	29.9566	40.0598	40.1186	31.6523	38.2281	32.6867	19.327	35.2509	36.6348	25.6049	36.656	81.2557	75.3056	76.9806	78.7938	85.506	76.082
58.6	63.8759	89.3893	71.3672	82.1004	83.8803	89.2802	47.1984	45.1074	49.472	51.0464	47.6098	48.1782	45.847	44.0686	44.9216	45.8796	30.1174	40.0589	39.9241	31.5768	38.3654	32.5623	19.4932	35.2659	36.714	25.5785	36.6556	81.2938	75.4173	76.8423	78.8624	85.2739	76.0299
58.7	63.7627	89.4081	71.3239	82.177	83.8781	89.0935	47.1532	45.0576	49.2753	51.2815	47.5846	48.3789	45.8412	44.1206	44.9612	45.8655	30.2086	39.9851	39.8564	31.482	38.477	32.4218	19.6634	35.2946	36.8133	25.5934	36.6621	81.3028	75.4365	76.7726	78.8564	84.9968	75.8901
58.8	63.7624	89.2926	71.1575	82.1854	83.7131	88.9598	47.1424	44.9639	49.0318	51.29	47.59	48.4843	46.0035	44.0915	45.0161	45.9017	30.2388	39.9675	39.8242	31.4064	38.5781	32.3738	19.6924	35.3186	36.8655	25.6244	36.7809	81.4489	75.3679	76.8113	78.767	84.8236	75.8674
58.9	63.7625	89.1685	70.9383	81.8974	83.5112	88.833	47.1677	44.892	48.8533	51.2021	47.6151	48.527	46.1702	44.002	45.0006	45.9728	30.1639	39.9182	39.8018	31.3893	38.5671	32.452	19.6636	35.3037	36.8426	25.6442	36.8435	81.7191	75.1833	76.8009	78.7002	84.7331	75.915
59	63.8112	88.8889	70.631	81.6181	83.1616	88.7796	47.2037	44.689	48.5906	50.9699	47.7012	48.5288	46.2586	43.8503	44.9934	45.9828	30.0252	39.9436	39.8547	31.4261	38.4824	32.5996	19.6542	35.3104	36.8339	25.6313	36.8803	81.9531	75.049	76.7949	78.6317	84.6695	75.8685
59.1	63.866	88.6268	70.4855	81.4171	82.8874	88.7407	47.2633	44.6748	48.4686	50.7192	47.7826	48.4765	46.2666	43.6837	44.903	45.9399	29.8383	39.9044	39.9422	31.4606	38.3286	32.7318	19.5756	35.294	36.8495	25.6292	36.8763	82.1694	74.9871	76.7639	78.7427	84.9105	75.7953
59.2	64.0646	88.4035	70.4157	81.3174	82.7575	88.7773	47.2918	44.8212	48.5417	50.5557	47.8662	48.4249	46.215	43.5689	44.7223	45.8408	29.6578	39.9377	39.9725	31.4202	38.2054	32.8518	19.4708	35.1909	36.8554	25.562	36.8241	82.4785	75.0134	76.7794	78.9656	85.2943	75.7617
59.3	64.1371	88.3796	70.4535	81.2856	82.7668	88.71	47.3281	45.1019	48.6914	50.5183	47.9517	48.3348	46.0694	43.5372	44.5106	45.6955	29.4962	39.9828	40.0308	31.3392	38.1272	32.896	19.4628	35.0532	36.8107	25.522	36.7164	82.7092	75.0668	76.8093	79.264	85.5744	75.6746
59.4	64.209	88.3245	70.555	81.459	82.896	88.6299	47.3116	45.3408	48.8675	50.4312	48.1558	48.1622	45.9822	43.5919	44.3882	45.4714	29.4196	40.0634	40.1228	31.1918	38.1032	32.8557	19.5084	34.9354	36.7831	25.5082	36.6372	82.7827	75.2084	76.8811	79.4203	85.9248	75.5322
59.5	64.1704	88.3542	70.7794	81.7132	83.0294	88.5576	47.3067	45.5812	49.1596	50.403	48.3234	48.0267	45.9006	43.6878	44.3154	45.3086	29.3928	40.1695	40.2348	31.0046	38.1406	32.7605	19.5108	34.7806	36.7159	25.5869	36.5952	82.8411	75.2342	76.9536	79.5754	86.2066	75.4006
59.6	64.1151	88.3057	70.8538	81.9356	83.1399	88.485	47.3557	45.6345	49.3088	50.3694	48.3876	47.9259	45.8513	43.6394	44.3893	45.2297	29.4122	40.3402	40.3634	30.8689	38.1929	32.6893	19.5012	34.6448	36.6178	25.6738	36.59	82.8952	75.3026	77.007	79.5421	86.1852	75.3753
59.7	63.9456	88.218	70.888	82.1083	83.2164	88.4094	47.4031	45.5464	49.2883	50.3503	48.3964	47.8282	45.7605	43.5789	44.5316	45.2592	29.4647	40.4625	40.4758	30.7678	38.1599	32.606	19.5598	34.5933	36.5376	25.7866	36.6453	82.9395	75.316	77.0088	79.3657	86.0629	75.4073
59.8	63.8392	88.0976	70.882	82.1961	83.1611	88.4837	47.3746	45.3336	49.2516	50.3199	48.3847	47.7515	45.6755	43.4588	44.6679	45.3595	29.4977	40.541	40.5625	30.7708	38.124	32.5638	19.6138	34.6021	36.5352	25.8033	36.661	82.9316	75.2954	76.8572	79.1432	85.9833	75.4515
59.9	63.7667	88.0363	70.8571	82.1332	82.9825	88.6668	47.4053	45.1262	49.1328	50.3367	48.2227	47.7879	45.5393	43.2721	44.7946	45.5338	29.5302	40.548	40.6521	30.8147	38.1216	32.4978	19.6312	34.6594	36.5284	25.7938	36.6455	82.8054	75.2773	76.7214	78.976	85.8428	75.525
60	63.7282	87.9928	70.7643	81.8737	82.8336	88.8618	47.3824	44.9267	48.9649	50.3508	48.0076	47.8032	45.4537	43.0832	44.9412	45.6525	29.5506	40.4672	40.6887	30.867	38.0716	32.4237	19.6911	34.766	36.5656	25.7001	36.5808	82.5883	75.3345	76.6265	78.7674	85.7846	75.6227
60.1	63.6512	87.9826	70.7294	81.5387	82.7571	89.0746	47.2491	44.7216	48.8989	50.3568	47.8216	47.7669	45.3842	43.0883	44.9874	45.7185	29.491	40.3399	40.7334	30.883	38.0552	32.3754	19.7884	34.8899	36.6222	25.5764	36.4788	82.2624	75.2701	76.609	78.7923	85.7588	75.6275
60.2	63.6635	87.9875	70.6854	81.1986	82.7275	89.2302	47.078	44.5269	48.9157	50.3425	47.7206	47.6766	45.4232	43.1576	45.0511	45.7184	29.4209	40.2518	40.7934	30.9768	38.1213	32.3354	19.8162	35.0088	36.6435	25.4838	36.3075	81.8188	75.2454	76.5318	78.9144	85.7939	75.5865
60.3	63.7434	87.8393	70.7009	80.9827	82.8126	89.2697	46.9659	44.4294	48.8769	50.3718	47.6118	47.6067	45.5106	43.2616	45.1094	45.6715	29.46	40.2056	40.8099	30.9946	38.1338	32.2252	19.7785	35.0546	36.6064	25.4709	36.1356	81.427	75.2059	76.6466	78.9878	85.8272	75.5116
60.4	63.7509	87.6508	70.6401	80.9619	82.959	89.1072	46.8724	44.3792	48.9351	50.4221	47.5503	47.528	45.6273	43.456	45.0843	45.5569	29.521	40.1839	40.7285	31.0476	38.1154	32.1778	19.7264	35.0094	36.589	25.4888	36.0114	81.2349	75.1976	76.7496	79.097	85.8359	75.4654
60.5	63.7943	87.4389	70.5808	81.0826	83.1483	88.9084	46.853	44.3907	49.0546	50.478	47.5746	47.4522	45.7255	43.6985	44.9246	45.4239	29.6236	40.1804	40.5834	31.132	38.0648	32.1406	19.6091	34.9215	36.5621	25.4927	35.9483	81.0849	75.2268	76.8756	79.3057	85.8377	75.3978
60.6	63.9103	87.3388	70.5825	81.2526	83.2937	88.8019	46.9446	44.4785	49.1594	50.47	47.6519	47.4108	45.8242	43.8701	44.7622	45.3921	29.7402	40.227	40.3481	31.2556	37.9677	32.0723	19.4959	34.7489	36.5273	25.5068	35.9315	81.0731	75.3116	76.9417	79.3824	85.9604	75.3841
60.7	63.9584	87.2359	70.6039	81.4452	83.3945	88.8016	47.0579	44.6339	49.1748	50.3806	47.6856	47.455	45.8141	44.017	44.5699	45.4655	29.8524	40.2155	40.1203	31.3056	37.8742	31.9716	19.4292	34.5553	36.5567	25.5121	35.9654	81.2256	75.348	77.0664	79.4811	86.1091	75.2898
60.8	63.839	87.3052	70.5806	81.4975	83.4746	88.8555	47.2069	44.7555	49.2414	50.2142	47.7734	47.4904	45.7306	44.1218	44.4094	45.5801	29.894	40.1585	39.9701	31.3399	37.8638	31.9398	19.394	34.4111	36.6307	25.5525	36.058	81.3582	75.4499	77.0177	79.6839	86.3384	75.2234
60.9	63.7951	87.4048	70.5983	81.4806	83.5168	89.0286	47.4052	44.902	49.304	50.0426	47.8943	47.5353	45.683	44.0956	44.3268	45.7702	29.9178	40.1474	39.939	31.2874	37.8682	31.8741	19.3967	34.3903	36.7172	25.5862	36.0731	81.4805	75.3571	76.9524	79.7171	86.5175	75.0853
61	63.7737	87.5104	70.608	81.4375	83.482	89.2365	47.6512	44.9857	49.2967	49.9071	47.9824	47.5997	45.639	43.9615	44.3544	46.0253	29.9352	40.1856	39.9542	31.2509	37.9509	31.8166	19.4297	34.3866	36.8232	25.676	36.0204	81.7108	75.1076	76.8341	79.6125	86.5775	74.9644
61.1	63.7601	87.4296	70.5324	81.54	83.4217	89.3544	47.8223	45.1286	49.234	49.897	47.9453	47.698	45.6338	43.7634	44.3622	46.1608	30.0711	40.1783	40.0458	31.1254	38.0132	31.7742	19.4368	34.5228	36.9659	25.7735	35.9992	81.9073	74.7936	76.717	79.465	86.6034	74.786
61.2	63.7908	87.3521	70.3798	81.7352	83.4144	89.3854	48.0137	45.232	49.2806	49.9852	47.8334	47.7666	45.6695	43.5372	44.4247	46.1747	30.2232	40.2387	40.1278	31.0006	38.0169	31.7903	19.4084	34.6559	37.0441	25.884	36.0028	81.9392	74.5512	76.6308	79.255	86.4946	74.6815
61.3	63.9736	87.15	70.1684	82.0155	83.3288	89.3814	48.1054	45.3322	49.2678	50.0836	47.6715	47.8664	45.7083	43.4067	44.5005	46.1641	30.349	40.3817	40.1723	30.9696	37.9435	31.8212	19.3955	34.7886	37.1415	25.9398	35.9776	81.9694	74.1654	76.6699	78.9326	86.2481	74.5417
61.4	64.0859	86.9482	70.0556	82.1649	83.3108	89.4152	48.0639	45.3178	49.1519	50.1451	47.5302	47.8666	45.7016	43.3338	44.5561	46.084	30.4488	40.4545	40.1944	31.0322	37.8274	31.8845	19.3908	34.8001	37.2682	26.0071	36.0488	81.9269	73.9758	76.6631	78.8166	86.087	74.4758
61.5	64.1487	86.7374	70.0499	82.2537	83.3901	89.444	47.845	45.3445	49.0294	50.1487	47.3916	47.8235	45.6254	43.3281	44.5847	45.9968	30.4786	40.4858	40.2743	31.0332	37.6155	31.965	19.4166	34.8146	37.3609	26.0388	36.203	81.8058	73.9588	76.6554	78.8231	85.954	74.4571
61.6	64.1431	86.8033	70.0795	82.1679	83.4648	89.4615	47.6093	45.2194	48.9515	50.0873	47.4143	47.7582	45.5089	43.425	44.66	45.9608	30.3498	40.5285	40.355	31.1286	37.5173	32.0937	19.469	34.7107	37.3706	26.0608	36.2768	81.7321	74.1216	76.6435	78.8989	85.6681	74.4468
61.7	64.0701	87.0053	70.1609	81.9435	83.4605	89.51	47.3284	45.0809	48.8528	50.0056	47.4793	47.717	45.4661	43.5337	44.6432	45.9542	30.1656	40.5767	40.534	31.2483	37.5149	32.2278	19.5801	34.66	37.3455	26.066	36.247	81.7692	74.2046	76.6415	79.1099	85.4908	74.4576
61.8	63.9708	87.3348	70.2578	81.6222	83.4938	89.6351	47.1992	44.8809	48.8311	49.9825	47.5119	47.6446	45.4921	43.4872	44.5718	45.9404	30.0043	40.5112	40.7296	31.2976	37.6016	32.3091	19.6828	34.6371	37.1654	26.0752	36.1883	81.8452	74.5031	76.6409	79.4746	85.3624	74.551
61.9	63.9724	87.6369	70.2864	81.418	83.327	89.6052	47.0957	44.753	48.8796	49.962	47.421	47.6946	45.5264	43.4514	44.4974	45.9326	29.8082	40.5047	40.8269	31.2529	37.7896	32.3207	19.7451	34.7062	36.8958	26.0318	36.0832	81.9495	74.765	76.7934	79.7748	85.2465	74.5898
62	63.9413	88.0222	70.2233	81.3597	82.9872	89.4166	47.096	44.6516	48.9771	49.9491	47.2778	47.7813	45.6274	43.3991	44.4201	45.923	29.6521	40.4798	40.8492	31.2676	38.031	32.3083	19.7515	34.7587	36.6425	25.9715	35.9062	81.9982	74.9516	76.9048	79.9711	85.2519	74.53
62.1	63.9248	88.2873	70.1474	81.3642	82.6922	89.1754	47.0767	44.6548	49.0688	49.8868	47.0434	47.8835	45.7449	43.295	44.3947	45.9935	29.5944	40.4481	40.8488	31.269	38.1648	32.2256	19.7405	34.8375	36.4744	25.927	35.8172	81.9526	75.0518	77.0606	80.1401	85.3524	74.576
62.2	63.9776	88.406	70.0902	81.4056	82.2898	88.93	47.0765	44.6592	49.1522	49.7979	46.8242	47.9883	45.7699	43.1511	44.3992	46.0686	29.5796	40.3046	40.68	31.2439	38.226	32.1786	19.6901	34.836	36.4311	25.8222	35.8364	81.9614	75.2414	77.1717	80.0652	85.3594	74.6421
62.3	63.9756	88.5462	70.1697	81.5368	81.941	88.5663	46.9199	44.6993	49.1852	49.6611	46.6825	48.1358	45.8131	43.0829	44.4486	46.098	29.5705	40.1936	40.4768	31.1918	38.2075	32.1685	19.6735	34.7355	36.5222	25.7479	35.9089	81.9688	75.3022	77.276	79.752	85.4316	74.6566
62.4	63.8053	88.7164	70.2073	81.6945	81.8864	88.3065	46.8331	44.7642	49.1535	49.5908	46.6446	48.2162	45.8637	43.0264	44.5918	46.1351	29.6294	40.041	40.3894	31.2182	38.0918	32.2595	19.6925	34.6167	36.6578	25.7284	36.0193	81.988	75.3287	77.3346	79.4208	85.3132	74.7108
62.5	63.7547	88.755	70.3195	81.7094	81.9831	88.1861	46.81	44.7304	49.0903	49.5442	46.7306	48.2468	45.9722	42.9839	44.7409	46.1592	29.6656	39.9129	40.3384	31.1571	38.0576	32.4274	19.7511	34.5798	36.8387	25.7224	36.1853	82.0796	75.3894	77.5276	79.1333	85.0507	74.8602
62.6	63.812	88.7106	70.4541	81.6858	82.0012	88.1609	46.878	44.6235	49.0302	49.6281	46.8498	48.152	46.071	42.9519	44.7807	46.091	29.6794	39.7484	40.269	31.0066	38.0703	32.6614	19.7749	34.5248	36.9582	25.7096	36.2329	82.1992	75.428	77.6352	78.8368	84.8851	74.9444
62.7	63.9092	88.6551	70.5609	81.6681	82.1874	88.1335	46.9571	44.5872	48.9849	49.7532	47.0572	47.9964	46.1986	43.0654	44.8428	46.0247	29.7154	39.6349	40.2488	30.8691	38.0409	32.7473	19.738	34.5329	36.9794	25.7643	36.2462	82.1373	75.3712	77.696	78.7019	84.8027	74.834
62.8	64.0039	88.4656	70.4874	81.6139	82.3284	88.1099	47.0931	44.617	48.9307	49.9492	47.2798	47.7704	46.2739	43.25	44.8559	46.0499	29.7521	39.5544	40.2422	30.8127	38.0164	32.7872	19.6269	34.6086	37.0086	25.7756	36.2868	82.0518	75.3207	77.7491	78.7741	84.6817	74.6466
62.9	64.2387	88.2307	70.3738	81.4432	82.3408	88.046	47.1747	44.6008	48.949	50.1184	47.5018	47.5432	46.3034	43.413	44.7064	46.15	29.8078	39.4985	40.1383	30.7652	38.0015	32.7259	19.5377	34.6532	36.9878	25.7262	36.2763	81.9644	75.2643	77.7132	78.9474	84.807	74.4414
63	64.3918	88.0219	70.124	81.3855	82.3482	87.9618	47.1707	44.6844	49.0023	50.2959	47.6288	47.3791	46.2611	43.5556	44.5747	46.2474	29.9178	39.5045	40.0571	30.8153	37.8782	32.5468	19.4078	34.6287	36.824	25.6482	36.2324	81.8393	75.125	77.557	79.1764	85.0479	74.2456
63.1	64.4224	87.7855	69.8604	81.3301	82.5083	87.8201	47.1447	44.7901	49.0152	50.3898	47.6958	47.3015	46.1827	43.6544	44.5244	46.2922	30.0062	39.6217	40.0042	31	37.7534	32.3312	19.3198	34.6966	36.6593	25.5823	36.3182	81.7364	74.9236	77.4955	79.4255	85.1547	74.0778
63.2	64.316	87.612	69.6437	81.2643	82.7129	87.7016	47.1136	44.7955	48.9789	50.4195	47.6796	47.2366	46.0684	43.6083	44.5128	46.3342	30.0662	39.8017	39.9286	31.2641	37.6873	32.2779	19.364	34.7951	36.5136	25.5388	36.4259	81.7756	74.7481	77.5258	79.6712	85.2872	74.0748
63.3	64.165	87.483	69.5234	81.2603	82.8746	87.748	47.1512	44.7716	48.9616	50.335	47.653	47.2141	45.9095	43.4903	44.5548	46.316	30.1292	40.0017	39.8995	31.4584	37.6796	32.2718	19.4779	34.9488	36.3789	25.5028	36.4924	81.7696	74.6038	77.4715	79.8822	85.3301	74.1161
63.4	63.957	87.4447	69.5661	81.3647	82.9463	87.8495	47.1631	44.7279	48.8841	50.2386	47.6758	47.2088	45.7748	43.4078	44.7046	46.2425	30.1198	40.2114	39.9641	31.5708	37.7217	32.3674	19.524	35.119	36.3021	25.5278	36.5555	81.6978	74.4955	77.4062	79.9403	85.1962	74.2023
63.5	63.7346	87.5754	69.7091	81.3996	82.978	87.9576	47.2035	44.6392	48.8076	50.1381	47.7536	47.1414	45.5862	43.3564	44.8426	46.1625	30.093	40.3889	40.0164	31.5784	37.8442	32.5613	19.6334	35.2576	36.3442	25.6374	36.6052	81.6542	74.5111	77.3314	79.9667	84.9781	74.1796
63.6	63.6312	87.818	69.9427	81.4972	82.9315	88.1965	47.2591	44.6498	48.8122	50.0256	47.9401	47.0678	45.4482	43.3435	44.9614	46.1324	30.0806	40.5097	40.05	31.503	37.9818	32.7253	19.737	35.3379	36.4598	25.7356	36.5612	81.6421	74.596	77.2177	80.0676	84.8167	74.016
63.7	63.6098	87.9012	70.2233	81.6003	82.905	88.4389	47.3205	44.747	48.8611	49.9451	48.1354	47.0415	45.31	43.3371	45.0776	46.055	30.0126	40.5924	40.1593	31.3346	38.1092	32.7556	19.7492	35.3243	36.5858	25.79	36.4706	81.61	74.7095	76.9308	80.129	84.5841	73.9122
63.8	63.6771	87.9289	70.5244	81.6676	82.9826	88.5923	47.2401	44.8217	48.9862	49.8528	48.2173	47.0329	45.2496	43.3292	45.1515	45.9019	29.9066	40.5731	40.1849	31.2702	38.1748	32.7932	19.7395	35.2118	36.7325	25.8715	36.3562	81.6192	74.7592	76.6106	80.1522	84.4299	73.9187
63.9	63.7764	87.8885	70.7506	81.6546	83.1384	88.7686	47.2339	44.9236	49.2336	49.7306	48.1766	47.0966	45.269	43.3158	45.2131	45.7076	29.8554	40.5103	40.2014	31.2903	38.237	32.7598	19.7364	35.0683	36.9179	25.8995	36.2654	81.7682	74.7768	76.4158	80.2283	84.3557	73.8673
64	63.8749	87.6706	70.9536	81.5791	83.2994	88.9854	47.1683	45.0477	49.3745	49.6036	48.06	47.2312	45.3638	43.2904	45.2669	45.5035	29.7812	40.3768	40.2134	31.4119	38.1958	32.6713	19.6588	34.9954	37.0594	25.8486	36.2338	81.9809	74.6824	76.3932	80.2018	84.3419	73.9029
64.1	63.7937	87.403	71.0187	81.5147	83.4152	89.0052	47.0964	45.0909	49.4519	49.4856	47.8527	47.4238	45.4136	43.2624	45.2877	45.3265	29.7274	40.1932	40.2252	31.5415	38.0614	32.5886	19.5789	34.8722	37.0738	25.7859	36.2312	82.1853	74.5566	76.3666	80.0554	84.2971	74.0662
64.2	63.7375	87.4061	70.972	81.4922	83.3406	88.9507	47.0883	45.026	49.5067	49.4178	47.6991	47.5067	45.4936	43.342	45.1991	45.2638	29.7596	39.9913	40.2266	31.6493	37.9592	32.5842	19.4994	34.7572	37.1036	25.7303	36.2692	82.3878	74.3664	76.5106	79.9509	84.2725	74.1236
64.3	63.6825	87.5452	70.891	81.4909	83.2363	88.8755	47.2309	44.9064	49.406	49.5199	47.6141	47.5082	45.5612	43.4738	45.1339	45.3359	29.8275	39.8584	40.3138	31.583	37.8788	32.5568	19.4211	34.6758	37.0071	25.6726	36.32	82.604	74.2482	76.7943	79.8398	84.3219	74.1605
64.4	63.564	87.6708	70.7819	81.5574	83.1315	88.7525	47.3208	44.7718	49.163	49.6366	47.4872	47.3667	45.4912	43.5954	44.9751	45.4701	29.8341	39.7061	40.311	31.4154	37.7142	32.5139	19.3915	34.653	36.8518	25.6542	36.3718	82.6792	74.1572	76.8541	79.7106	84.4018	74.2633
64.5	63.4865	87.8565	70.6444	81.7438	83.0028	88.609	47.5321	44.5592	49.0238	49.7226	47.4159	47.195	45.3816	43.645	44.779	45.6557	29.8332	39.6074	40.304	31.2291	37.639	32.4322	19.4177	34.533	36.6628	25.6976	36.3964	82.6763	74.1442	76.6272	79.7334	84.484	74.347
64.6	63.5018	88.0793	70.537	81.8201	82.9147	88.632	47.7317	44.3142	48.8957	49.8425	47.4072	46.9541	45.3112	43.6752	44.6037	45.8333	29.8123	39.5442	40.3277	31.0231	37.6384	32.37	19.4495	34.4956	36.4874	25.7757	36.4781	82.6074	74.2712	76.3789	79.7325	84.6852	74.3846
64.7	63.4019	88.0988	70.4558	81.8929	82.9478	88.7748	47.827	44.151	48.8033	49.8877	47.269	46.8653	45.2729	43.5843	44.5052	45.9035	29.7628	39.5221	40.3346	30.865	37.5978	32.2871	19.4788	34.5141	36.2609	25.8396	36.5212	82.4821	74.4904	76.1508	79.6428	84.884	74.475
64.8	63.3292	87.9977	70.419	81.9504	82.9477	88.9366	47.8342	44.128	48.8137	49.7668	47.1567	46.8796	45.1619	43.4106	44.4516	46.0102	29.7255	39.5134	40.2118	30.8156	37.5682	32.1622	19.5068	34.5381	36.1176	25.8485	36.6191	82.3699	74.6816	75.8759	79.5077	84.9815	74.4801
64.9	63.3832	87.8255	70.3296	82.0406	82.964	89.0865	47.897	44.2016	48.8784	49.6851	47.1647	47.0062	45.1292	43.2151	44.5708	46.135	29.7735	39.6067	40.1618	30.843	37.6125	32.0803	19.4906	34.4826	35.9542	25.8416	36.7406	82.2949	74.8172	75.9053	79.3904	85.043	74.4409
65	63.4867	87.531	70.2601	82.0658	82.9845	89.2094	47.8209	44.4202	48.9631	49.5665	47.1813	47.1275	45.1326	43.1262	44.7242	46.2476	29.7994	39.7134	40.0342	30.8753	37.6353	32.1022	19.4538	34.5369	35.8618	25.7814	36.8053	82.2688	74.8759	76.2155	79.2068	85.1613	74.3344
65.1	63.6508	87.2008	70.2282	82.1818	82.9249	89.167	47.7284	44.7728	49.1258	49.4051	47.1472	47.2977	45.1241	43.0943	44.83	46.3642	29.8223	39.8142	39.8223	30.9398	37.6622	32.1196	19.4074	34.5779	35.9009	25.6589	36.7495	82.3192	74.7293	76.5067	79.0957	85.1703	74.3121
65.2	63.936	86.9439	70.2255	82.2374	82.7574	89.0359	47.6045	45.1075	49.2842	49.2701	47.169	47.42	45.0344	43.106	44.9424	46.5144	29.8756	39.864	39.6021	30.9852	37.7102	32.1042	19.4188	34.6226	36.0224	25.5535	36.7352	82.4054	74.5391	76.7472	79.0543	85.2015	74.2228
65.3	64.1285	86.71	70.1074	82.2738	82.598	88.8262	47.4296	45.2717	49.3733	49.2602	47.1261	47.4782	44.9521	43.1279	45.015	46.5326	29.8817	39.8856	39.5041	30.9854	37.7447	32.1258	19.4098	34.6798	36.137	25.4749	36.5776	82.4742	74.3218	77.0674	79.0964	85.3562	74.1859
65.4	64.222	86.5686	70.0402	82.186	82.4788	88.6283	47.142	45.3489	49.4684	49.2534	47.0733	47.54	44.8436	43.1342	44.9679	46.458	29.8076	39.8614	39.358	30.9663	37.7574	32.1415	19.4392	34.8046	36.3314	25.4073	36.3515	82.54	74.1284	77.1391	79.1105	85.4563	74.1294
65.5	64.1677	86.4767	70.0028	82.0883	82.3424	88.3846	46.9196	45.3427	49.4282	49.4233	46.9676	47.6379	44.7566	43.0443	44.9022	46.3262	29.8006	39.8152	39.3538	30.9086	37.7479	32.0991	19.5087	34.8488	36.5265	25.372	36.1534	82.4831	73.9906	77.0353	79.0829	85.4369	74.1815
65.6	64.0443	86.3469	69.9846	81.8665	82.3165	88.2576	46.6398	45.1856	49.2484	49.5881	46.8483	47.7343	44.7034	42.8746	44.8783	46.1802	29.8135	39.7972	39.4878	30.837	37.7518	32.0614	19.5546	34.886	36.6599	25.3949	36.0406	82.3535	73.9806	77.0252	79.1382	85.4021	74.1826
65.7	63.854	86.2741	69.9234	81.6452	82.3864	88.17	46.4834	45.0912	49.01	49.7401	46.7579	47.7197	44.7338	42.7422	44.8149	45.9975	29.787	39.8569	39.6304	30.7844	37.7253	32.0552	19.5374	34.8407	36.7008	25.3988	35.8566	82.1755	73.9401	76.9482	79.2015	85.3146	74.2888
65.8	63.7082	86.2412	69.9849	81.4123	82.4423	88.1873	46.4681	45.113	48.8766	49.8372	46.7703	47.6816	44.8781	42.7036	44.7406	45.8238	29.8306	39.965	39.731	30.7627	37.72	32.0718	19.5749	34.7836	36.7223	25.4592	35.803	81.9421	73.9692	76.7494	79.2322	84.9492	74.4218
65.9	63.6102	86.2544	70.1207	81.2743	82.5214	88.2808	46.5847	45.1472	48.7279	49.8325	46.7633	47.5333	45.1048	42.6653	44.6492	45.684	29.9432	40.097	39.8927	30.771	37.7169	32.0532	19.6029	34.7483	36.6764	25.533	35.803	81.7295	74.0744	76.6672	79.4184	84.687	74.5598
66	63.6707	86.4458	70.1606	81.2571	82.6986	88.4654	46.7018	45.1367	48.677	49.6718	46.7759	47.312	45.3039	42.7157	44.5989	45.6032	30.0239	40.255	40.0205	30.7988	37.7031	31.9851	19.5842	34.7108	36.5823	25.6321	35.88	81.6171	74.2881	76.6459	79.7148	84.3981	74.6528
66.1	63.7318	86.7388	70.1169	81.3876	82.8855	88.567	46.9391	45.1783	48.6586	49.6113	46.8308	47.0598	45.4703	42.8366	44.6042	45.522	30.0877	40.4484	40.0678	30.8666	37.6622	31.9537	19.6036	34.6127	36.451	25.7577	36.0008	81.4958	74.4416	76.6491	79.8933	84.1562	74.7043
66.2	63.8178	87.0127	70.1159	81.4945	83.0636	88.57	47.1303	45.1184	48.625	49.6088	46.8419	46.9715	45.6214	42.9135	44.6111	45.6093	30.1523	40.5889	40.0774	30.9304	37.6315	31.9857	19.6378	34.6152	36.3542	25.9377	36.2089	81.4262	74.6474	76.7967	80.0591	84.0239	74.6824
66.3	63.8575	87.345	70.0464	81.533	83.2278	88.4411	47.2643	45.0412	48.4898	49.6052	46.8115	46.9212	45.7274	42.855	44.5925	45.7654	30.2066	40.6669	40.1296	31.0176	37.5193	32.0504	19.6239	34.6248	36.2549	26.0714	36.4064	81.3951	74.7688	77.0152	80.2101	84.1604	74.5664
66.4	63.8014	87.6254	69.8982	81.5654	83.1952	88.1538	47.2874	44.9778	48.3778	49.69	46.7959	46.9572	45.7001	42.8664	44.547	45.9516	30.2059	40.6684	40.1456	31.053	37.3847	32.1308	19.5925	34.5428	36.174	26.1478	36.6022	81.3557	74.7546	77.2679	80.1551	84.2094	74.4789
66.5	63.6505	87.7744	69.834	81.407	83.1527	87.8408	47.3602	44.903	48.2872	49.7978	46.8093	47.1031	45.6349	42.8249	44.473	46.0832	30.2388	40.6222	40.0273	31.0764	37.2723	32.3064	19.5764	34.5376	36.1712	26.1477	36.6788	81.3067	74.5272	77.5018	79.984	84.3662	74.3544
66.6	63.5546	87.8565	69.7314	81.1508	83.0215	87.6374	47.4419	44.77	48.2249	49.8086	46.8142	47.2448	45.541	42.7415	44.367	46.2464	30.259	40.4723	39.854	31.0441	37.2145	32.4497	19.5848	34.5811	36.1958	26.0737	36.6258	81.336	74.3222	77.6006	79.7712	84.4887	74.2436
66.7	63.4754	87.786	69.5176	80.9967	83.0078	87.5942	47.5377	44.6431	48.2035	49.7799	46.8928	47.2884	45.4004	42.7154	44.3225	46.2508	30.26	40.2541	39.7068	30.9996	37.1798	32.5064	19.6357	34.5563	36.2893	25.9638	36.4378	81.3485	74.1173	77.5824	79.4561	84.4512	74.1301
66.8	63.5098	87.5777	69.249	81.0145	83.0857	87.7355	47.6074	44.4972	48.2026	49.7104	46.9768	47.3393	45.2016	42.8085	44.2539	46.3084	30.1308	40.0578	39.4758	30.9788	37.3185	32.4865	19.6516	34.4998	36.3887	25.8222	36.2189	81.4352	74.0026	77.5057	79.1563	84.356	73.9832
66.9	63.6776	87.419	69.022	80.9798	83.3239	88.057	47.7936	44.3147	48.1732	49.6333	46.9944	47.3453	45.0655	42.825	44.3087	46.3156	30.0183	39.8871	39.248	30.9972	37.5182	32.5368	19.6761	34.5495	36.4838	25.7468	36.0223	81.5856	74.0504	77.2734	79.003	84.3668	73.7794
67	63.844	87.2537	68.7972	81.0613	83.4273	88.3532	47.8506	44.2071	48.1231	49.5624	46.9778	47.2063	44.9638	42.8946	44.41	46.303	29.8526	39.7339	39.1588	30.9872	37.7029	32.5387	19.6957	34.577	36.4491	25.7271	35.9501	81.6956	74.2314	77.1565	78.909	84.3559	73.6152
67.1	63.9638	87.0202	68.6625	81.2518	83.5786	88.6116	47.7591	44.2308	48.1078	49.4986	46.9696	47.0469	44.9606	42.9837	44.5305	46.2757	29.6718	39.6836	39.2016	30.9959	37.7954	32.5066	19.6215	34.6461	36.4204	25.7013	35.9989	81.7366	74.507	77.1159	78.9368	84.4006	73.5336
67.2	64.0867	86.8653	68.7416	81.4298	83.5436	88.7696	47.6209	44.3034	48.1516	49.4272	46.8845	46.9359	45.0141	43.0664	44.6174	46.273	29.51	39.7846	39.241	30.996	37.8566	32.4941	19.5444	34.7262	36.3692	25.6399	36.2043	81.8315	74.7618	77.1764	79.1424	84.5239	73.4711
67.3	64.0561	86.7867	68.9526	81.4826	83.4819	88.8388	47.4758	44.4373	48.2418	49.4337	46.78	46.8744	45.0902	43.1707	44.822	46.1742	29.4774	39.9094	39.319	30.932	37.7517	32.4802	19.5392	34.8322	36.3444	25.6269	36.392	81.7978	74.9202	77.2964	79.3393	84.5539	73.5534
67.4	63.9884	86.6984	69.0907	81.5667	83.3732	88.8406	47.202	44.6034	48.394	49.4364	46.8196	46.7986	45.1819	43.3842	44.9358	46.2081	29.4539	40.102	39.4205	30.8534	37.6238	32.3342	19.5474	34.8619	36.3205	25.5302	36.5138	81.7196	74.9008	77.5525	79.4099	84.4611	73.7055
67.5	63.9196	86.6259	69.203	81.6134	83.334	88.8676	47.0577	44.7384	48.562	49.5082	46.9191	46.8099	45.3019	43.5105	44.9842	46.3145	29.484	40.3001	39.451	30.8104	37.5608	32.1953	19.5724	34.8884	36.3942	25.4298	36.5187	81.7029	74.7409	77.6411	79.5272	84.2883	73.8039
67.6	63.8628	86.7388	69.3512	81.5847	83.213	88.9178	46.9834	44.8111	48.6988	49.6246	47.0093	46.9407	45.2656	43.6197	44.9046	46.3008	29.5932	40.3799	39.3642	30.7899	37.5291	32.0916	19.6892	34.8482	36.4498	25.3791	36.4891	81.7651	74.4854	77.6808	79.6051	84.1604	73.8125
67.7	63.7648	86.9376	69.3762	81.4878	83.0404	88.9902	46.9154	44.9273	48.7418	49.7318	47.2246	47.0498	45.1404	43.6408	44.8464	46.2702	29.743	40.3394	39.2949	30.852	37.6302	32.0299	19.7381	34.8304	36.4353	25.3876	36.4132	81.7771	74.216	77.5527	79.6005	84.1443	73.8
67.8	63.7709	87.0885	69.353	81.5344	82.7748	89.0414	46.8736	44.9505	48.763	49.7832	47.4527	47.0751	45.0239	43.5725	44.8046	46.1718	29.8605	40.3022	39.2305	30.8778	37.8084	31.9982	19.7258	34.8202	36.4106	25.4085	36.4104	81.909	74.0604	77.3622	79.6088	84.288	73.7134
67.9	63.6842	87.1043	69.4049	81.633	82.5571	89.0516	46.9368	44.9109	48.7456	49.7919	47.5313	47.1607	44.8984	43.3514	44.8279	45.9167	29.9631	40.201	39.0974	30.8597	37.9048	32.0735	19.665	34.7723	36.4526	25.5351	36.4754	81.9811	74.1681	77.1306	79.7399	84.481	73.5657
68	63.6631	87.134	69.5043	81.8113	82.3615	89.0769	46.9232	44.8883	48.6486	49.75	47.4614	47.1866	44.736	43.1925	44.8762	45.6795	30.0572	40.1171	38.9341	30.8322	37.9266	32.1432	19.5639	34.6527	36.4894	25.6347	36.5877	82.0254	74.4563	76.8765	79.7952	84.7352	73.5201
68.1	63.6331	86.9966	69.5956	81.9697	82.2932	88.994	46.9505	44.8593	48.5669	49.6156	47.3667	47.0315	44.7217	43.0661	45.0285	45.6516	30.0872	40.173	38.8475	30.7661	37.963	32.1961	19.4435	34.5556	36.5772	25.7331	36.6558	81.9362	74.6072	76.6975	79.7806	84.8048	73.472
68.2	63.668	86.8159	69.74	82.1092	82.4366	88.9358	47.0344	44.6651	48.5202	49.5429	47.1574	46.8778	44.8468	43.0137	45.1246	45.6667	30.0859	40.2781	38.7945	30.5464	37.7812	32.2179	19.3623	34.439	36.728	25.8102	36.6828	81.7953	74.7479	76.6554	79.8665	84.6737	73.4209
68.3	63.7091	86.6165	69.85	82.1064	82.671	88.9317	47.1363	44.5288	48.4844	49.5162	46.9406	46.7115	44.9576	42.9579	45.0885	45.8093	30.106	40.3608	38.8007	30.4076	37.5737	32.2509	19.3296	34.2944	36.9323	25.8816	36.6141	81.5551	74.7352	76.6998	79.9825	84.3197	73.3361
68.4	63.8036	86.4832	69.9162	82.014	82.8176	88.8886	47.2464	44.4611	48.4351	49.5576	46.7984	46.5502	45.0176	42.9542	45.0176	46.0514	30.1429	40.436	38.8815	30.3256	37.5058	32.2596	19.3226	34.2901	36.9938	25.9077	36.4848	81.3637	74.458	76.7924	79.9829	83.984	73.3169
68.5	63.871	86.3156	69.9523	81.8382	82.9948	88.8682	47.4213	44.4344	48.427	49.5606	46.8036	46.5225	45.0716	42.9317	44.9164	46.2607	30.1075	40.4622	39.0844	30.2693	37.4479	32.2362	19.3559	34.3738	37.0087	25.9483	36.371	81.2025	74.183	77.0263	79.9888	83.6528	73.2482
68.6	63.9354	86.2259	69.9399	81.6828	83.1061	89.0061	47.5475	44.3916	48.4263	49.6705	46.8287	46.6387	45.0703	42.8803	44.7978	46.3468	30.0956	40.3848	39.2464	30.2716	37.3768	32.2042	19.3957	34.4718	36.9231	25.9642	36.2246	81.1626	74.1356	77.2266	80.0663	83.4447	73.1894
68.7	63.9647	86.1939	69.7734	81.6105	83.0564	89.0531	47.5822	44.52	48.3821	49.6671	46.8806	46.6898	44.984	42.8254	44.693	46.3786	30.099	40.2931	39.3703	30.4067	37.4052	32.1654	19.4586	34.6298	36.7455	25.95	36.1344	81.2468	74.2155	77.3365	79.9476	83.4248	73.1706
68.8	64.0012	86.2363	69.6366	81.5098	83.0086	88.9661	47.5518	44.6664	48.3111	49.5513	46.889	46.7918	44.929	42.7939	44.6094	46.3537	30.0684	40.1738	39.3606	30.5486	37.4774	32.1227	19.5483	34.7754	36.5252	25.9424	36.1287	81.3778	74.3992	77.3371	79.7696	83.6209	73.1783
68.9	64.0467	86.3326	69.5517	81.479	83.0623	88.9434	47.4997	44.84	48.2337	49.4047	46.8101	46.8813	44.882	42.8596	44.5275	46.2396	30.0565	40.0653	39.3817	30.6953	37.4756	32.0928	19.6798	34.8219	36.4555	25.9101	36.174	81.567	74.7027	77.233	79.6296	83.811	73.1175
69	64.0234	86.5262	69.4451	81.4793	83.0826	88.8176	47.4373	44.9672	48.2112	49.2935	46.667	46.8713	44.8274	42.9848	44.4813	46.1532	30.0963	39.9736	39.376	30.8238	37.4395	32.1326	19.7848	34.845	36.4809	25.9093	36.2193	81.7238	74.8915	77.1832	79.533	84.0533	73.0445
69.1	64.0186	86.767	69.3942	81.4841	83.1083	88.5133	47.3905	45.0992	48.1381	49.1172	46.5031	46.825	44.7602	43.0615	44.4916	46.0521	30.124	39.9082	39.3953	30.8752	37.4028	32.2231	19.8373	34.7931	36.6033	25.9437	36.3763	81.8358	74.9835	77.0779	79.4993	84.2845	73.059
69.2	64.0422	86.8313	69.486	81.3897	83.2018	88.329	47.3996	45.13	48.2249	49.0189	46.2772	46.8292	44.6557	43.0499	44.5936	46.0015	30.0896	39.8506	39.4166	30.8639	37.3641	32.258	19.8682	34.6601	36.7964	26.0156	36.5094	81.8627	74.9536	77.0442	79.6278	84.4462	73.0842
69.3	64.0871	86.9227	69.5206	81.3524	83.2135	88.3528	47.434	45.162	48.3503	49.0266	46.1018	46.8311	44.5283	43.0343	44.7465	45.9706	30.108	39.8234	39.593	30.7868	37.2566	32.2731	19.8073	34.6135	36.932	26.0222	36.5767	81.9222	74.9941	77.1076	79.7342	84.5527	73.2304
69.4	64.1548	87.0312	69.5411	81.2868	83.0976	88.3788	47.3887	45.1556	48.4954	49.0521	46.0819	46.8349	44.5267	42.8915	44.9085	45.9467	30.0764	39.8005	39.7	30.6867	37.1361	32.2538	19.7166	34.5882	36.9418	26.0802	36.5756	81.921	74.9787	77.3068	79.8882	84.6336	73.4396
69.5	64.2153	86.9954	69.5896	81.2197	82.9341	88.4375	47.2496	45.1801	48.5907	49.1212	46.1545	46.8284	44.5311	42.665	45.1364	45.8615	30.0454	39.8132	39.7632	30.5458	37.1132	32.1581	19.6491	34.5479	36.8653	26.0772	36.5572	81.9389	74.9979	77.3688	79.9712	84.6034	73.6048
69.6	64.2601	86.8374	69.5734	81.1899	82.798	88.5982	47.1315	45.2341	48.6906	49.2572	46.3288	46.8491	44.5344	42.556	45.2466	45.8764	30.0367	39.7989	39.7982	30.4148	37.1349	32.0436	19.6381	34.6411	36.7709	26.0132	36.4612	82.0116	75.0236	77.4221	79.9079	84.5689	73.7069
69.7	64.3002	86.7866	69.4545	81.2523	82.7081	88.6539	47.0015	45.4204	48.6083	49.3498	46.6196	46.9154	44.5987	42.54	45.2531	45.849	30.1006	39.8031	39.788	30.329	37.1931	31.9652	19.6163	34.7568	36.705	25.9938	36.3078	82.0658	75.0317	77.4234	79.7539	84.4665	73.8112
69.8	64.2596	86.737	69.4248	81.308	82.6081	88.4936	46.891	45.4915	48.5016	49.4321	46.95	46.9393	44.7228	42.5486	45.2197	45.7852	30.0963	39.8342	39.6474	30.2824	37.2792	31.9196	19.6742	34.7808	36.6551	25.9954	36.1513	82.0324	74.8849	77.406	79.7042	84.306	73.8742
69.9	64.1785	86.673	69.3795	81.3556	82.5025	88.2852	46.8246	45.502	48.3593	49.4297	47.1512	46.8728	44.7314	42.6496	45.1725	45.8229	30.1334	39.9616	39.4872	30.223	37.3346	31.888	19.7229	34.773	36.6486	25.9607	36.0914	81.9547	74.842	77.2837	79.6334	84.192	74.0043
70	64.2623	86.6532	69.2652	81.3692	82.4872	88.1574	46.8585	45.4416	48.234	49.3249	47.2515	46.8301	44.8011	42.8024	44.9642	45.9022	30.2075	40.0804	39.343	30.2194	37.32	31.9169	19.7571	34.7748	36.6527	25.9613	36.0193	81.833	74.7623	77.1403	79.5417	84.1826	74.2668
70.1	64.3806	86.7086	69.1608	81.3616	82.4026	88.0365	46.8929	45.329	48.1786	49.1436	47.2167	46.7108	44.9014	42.8642	44.8264	45.9121	30.2551	40.2757	39.2365	30.29	37.2274	31.9289	19.7433	34.6652	36.6476	25.9814	35.99	81.6859	74.6496	77.1529	79.4923	84.2478	74.4745
70.2	64.4157	86.7303	69.144	81.3732	82.2347	87.9692	46.9225	45.0614	48.1839	49.0343	47.0978	46.5889	44.989	42.9184	44.66	46.0152	30.2589	40.4049	39.2426	30.2989	37.0648	31.9998	19.7458	34.5437	36.6082	25.8899	36.0256	81.6499	74.5656	77.2288	79.4842	84.3984	74.6936
70.3	64.4666	86.6341	69.0081	81.433	82.1616	88.0725	46.9411	44.8646	48.1419	48.9558	46.8698	46.5155	45.0266	42.9197	44.507	46.1526	30.3119	40.5209	39.2896	30.2921	36.8804	31.9788	19.6731	34.5064	36.6226	25.8312	36.1297	81.7166	74.5342	77.2734	79.3886	84.5204	74.7063
70.4	64.6167	86.4884	68.8422	81.4706	82.2899	88.2551	46.9701	44.7344	48.1774	49.0695	46.7564	46.5634	45.1155	42.8126	44.3668	46.2352	30.3233	40.4608	39.4294	30.301	36.7739	31.9933	19.5683	34.4895	36.6776	25.7559	36.1856	81.8415	74.3522	77.3391	79.2807	84.6222	74.4664
70.5	64.6593	86.3312	68.7522	81.5148	82.3956	88.3597	46.9474	44.6853	48.157	49.2863	46.7175	46.6749	45.1407	42.6947	44.3892	46.2847	30.2772	40.3859	39.5622	30.29	36.7373	32.0321	19.4419	34.4499	36.7864	25.645	36.2787	81.9648	74.2414	77.5146	79.2876	84.6386	74.0342
70.6	64.636	86.1058	68.6092	81.4745	82.5833	88.3624	46.8397	44.6828	48.0524	49.5999	46.726	46.8134	45.1467	42.6174	44.3904	46.2752	30.208	40.2564	39.6443	30.1966	36.7972	32.0844	19.3104	34.4786	36.9329	25.5756	36.4221	82.0888	74.2339	77.4919	79.352	84.5664	73.6918
70.7	64.7037	85.8792	68.4732	81.4095	82.8242	88.3485	46.7971	44.7661	47.9912	49.8667	46.768	46.8469	45.1915	42.5254	44.4795	46.1609	30.1389	40.2469	39.5678	30.1586	36.9543	32.1004	19.1634	34.5213	37.146	25.5928	36.6083	82.056	74.2808	77.494	79.3719	84.4097	73.1848
70.8	64.7525	85.7407	68.5116	81.3088	83.0703	88.208	46.7698	44.8783	47.9838	50.0106	46.8732	46.9196	45.2296	42.5221	44.5779	46.0562	30.0285	40.1985	39.5481	30.0995	37.1636	32.2417	19.0714	34.4606	37.3322	25.5954	36.7614	81.9677	74.458	77.51	79.4602	84.364	72.8147
70.9	64.6525	85.6201	68.651	81.2657	83.1662	88.0954	46.7591	44.9729	47.945	49.9386	46.8294	46.9271	45.2167	42.604	44.701	45.9876	29.9838	40.2434	39.4549	30.0484	37.358	32.318	19.057	34.472	37.4918	25.6356	36.8902	81.8797	74.7898	77.4717	79.4661	84.3146	72.6865
71	64.4736	85.5754	68.8257	81.2583	83.1697	88.0067	46.7899	44.9711	47.9936	49.8242	46.7025	46.8293	45.1388	42.6133	44.7446	45.8945	29.9225	40.2702	39.3516	30.0652	37.5112	32.305	19.086	34.5393	37.5678	25.7354	36.9771	81.8096	75.079	77.3019	79.3726	84.282	72.709
71.1	64.2954	85.5771	69.121	81.3998	83.135	88.1196	46.9223	44.9712	48.1221	49.6342	46.5971	46.7294	45.0074	42.6153	44.8254	45.9207	29.8997	40.2946	39.2757	30.1592	37.626	32.2659	19.1458	34.5814	37.5425	25.7938	36.8858	81.6384	75.2334	77.3017	79.2837	84.2269	72.6152
71.2	64.0897	85.705	69.4246	81.4995	83.0221	88.3009	46.978	44.9117	48.2209	49.4443	46.5117	46.7463	44.7253	42.6246	44.9021	46.0186	29.8638	40.1701	39.3015	30.2505	37.66	32.251	19.2315	34.642	37.3874	25.8167	36.663	81.6557	75.3372	77.1727	79.1756	84.3032	72.668
71.3	63.912	85.8214	69.5563	81.6758	82.8599	88.625	47.052	44.8244	48.3593	49.3275	46.43	46.6842	44.3895	42.5682	45.008	46.0794	29.8442	40.0852	39.2704	30.4153	37.6592	32.1978	19.3489	34.788	37.214	25.8518	36.4448	81.6794	75.3293	77.0314	79.024	84.3304	72.7611
71.4	63.8658	86.0294	69.5679	81.8226	82.7236	88.7686	47.1273	44.7685	48.4814	49.3132	46.4312	46.6926	44.1403	42.5799	45.0222	46.0644	29.7633	39.9768	39.2657	30.5377	37.6577	32.1906	19.4234	34.8923	37.0274	25.8731	36.26	81.6352	75.2706	77.0061	79.1402	84.3241	72.7096
71.5	63.9688	86.248	69.5282	81.9896	82.6486	88.9066	47.1611	44.8089	48.556	49.2704	46.4902	46.7583	44.0685	42.7078	45.0562	46.2027	29.7607	39.9511	39.2528	30.5614	37.6045	32.2446	19.4566	34.9366	36.86	25.8634	36.1435	81.593	75.2068	77.1003	79.3734	84.3106	72.5534
71.6	64.137	86.4964	69.4846	82.0543	82.5459	88.8796	47.2358	44.8131	48.602	49.1971	46.5576	46.8725	44.096	42.8139	45.0715	46.2714	29.7801	39.9684	39.2613	30.5767	37.4761	32.2864	19.5086	34.9844	36.7225	25.8655	36.1644	81.6757	75.2298	77.0844	79.5646	84.2692	72.5516
71.7	64.2099	86.6934	69.4466	82.1377	82.5167	88.7592	47.3634	44.8981	48.6393	49.1202	46.6224	46.9143	44.2888	42.9238	45.0112	46.2662	29.8858	40.1065	39.3172	30.5632	37.3447	32.2813	19.5136	35.0161	36.6504	25.8792	36.2826	81.6071	75.2745	77.1703	79.8048	84.0034	72.622
71.8	64.28	86.9264	69.4543	82.0653	82.434	88.5604	47.4548	45.0263	48.5916	49.0124	46.7018	46.997	44.5633	43.0566	44.9301	46.263	30.0004	40.1363	39.3767	30.4971	37.2332	32.2088	19.4862	35.0008	36.591	25.8606	36.3819	81.5428	75.2518	77.3175	80.1474	83.6776	72.6463
71.9	64.1885	86.9527	69.4756	81.9131	82.3614	88.5487	47.567	45.131	48.4522	48.8823	46.7844	47.0093	44.7538	43.05	44.8944	46.2664	30.1164	40.1601	39.3895	30.5471	37.0872	32.0932	19.494	34.9227	36.5656	25.8077	36.4824	81.5754	75.1188	77.3408	80.2592	83.4589	72.7656
72	64.0313	86.864	69.5127	81.7146	82.3419	88.5533	47.6843	45.222	48.3286	48.7486	46.8061	46.9727	44.8038	42.9911	44.8465	46.0857	30.2144	40.0721	39.4535	30.6749	37.0287	31.9625	19.5287	34.8852	36.5734	25.7738	36.5376	81.686	75.0248	77.2694	80.2667	83.325	72.9818
72.1	63.9178	86.7871	69.3991	81.5352	82.321	88.5138	47.6561	45.3652	48.2286	48.6671	46.7712	46.8949	44.76	42.9953	44.7999	45.9299	30.2876	39.9582	39.4874	30.7141	37.0052	31.8919	19.5615	34.8285	36.616	25.7532	36.593	81.8133	74.8666	77.1985	80.2538	83.2551	73.1338
72.2	63.8992	86.5934	69.2102	81.3332	82.2958	88.488	47.5838	45.4874	48.1815	48.6378	46.7043	46.863	44.6091	42.965	44.8352	45.8414	30.2906	39.8098	39.422	30.7726	37.026	31.8626	19.6702	34.7488	36.6542	25.7063	36.6496	82.0583	74.6321	77.0472	80.2912	83.3166	73.1124
72.3	63.8786	86.2729	69.1405	81.1759	82.3989	88.4388	47.5162	45.5154	48.2002	48.6831	46.6308	46.8268	44.4539	42.9044	44.7859	45.8132	30.2869	39.8638	39.3516	30.9107	37.0642	31.8919	19.7538	34.6771	36.7218	25.6474	36.7094	82.2996	74.5001	76.8174	80.1941	83.3855	73.1203
72.4	64.0352	86.1763	69.083	81.1482	82.5356	88.3244	47.3699	45.5054	48.3526	48.7316	46.5477	46.8049	44.3283	42.8567	44.7392	45.7692	30.2839	40.0246	39.3025	30.9282	37.1178	31.9616	19.7663	34.6394	36.7238	25.6164	36.7668	82.4772	74.4767	76.7055	80.1486	83.2901	73.0848
72.5	64.2132	86.0313	69.0145	81.1277	82.6388	88.1434	47.2485	45.4128	48.465	48.7922	46.5292	46.7806	44.2698	42.7937	44.7168	45.8107	30.2159	40.2769	39.19	30.8608	37.0589	32.042	19.7542	34.5825	36.7426	25.5609	36.7838	82.5591	74.4274	76.6194	80.205	83.0902	73.0874
72.6	64.2334	85.8597	69.162	81.0877	82.8447	88.1975	47.207	45.3262	48.5078	48.7912	46.5527	46.7486	44.3164	42.6543	44.6957	45.8261	30.1128	40.5225	39.0838	30.8482	37.0408	32.0387	19.7276	34.5358	36.7574	25.4903	36.7403	82.5418	74.4828	76.5927	80.2933	82.9675	73.081
72.7	64.2223	85.73	69.275	80.9454	83.0626	88.3272	47.1713	45.1998	48.5176	48.7986	46.5574	46.6964	44.4225	42.54	44.6363	45.8013	30.0352	40.7496	39.0331	30.8336	37.0241	32.0143	19.6361	34.561	36.7926	25.4475	36.6382	82.4768	74.6079	76.6417	80.3565	82.8889	73.1263
72.8	64.1706	85.6424	69.3211	80.8354	83.153	88.4646	47.1157	45.1454	48.5056	48.8365	46.4768	46.5753	44.4688	42.4579	44.6745	45.78	29.9689	40.8171	39.0118	30.7004	36.9478	32.0054	19.5481	34.6326	36.7417	25.4706	36.5454	82.3267	74.6919	76.7147	80.4666	82.9258	73.1507
72.9	64.0144	85.3824	69.403	80.6984	83.1157	88.5953	47.0918	45.1616	48.458	48.9618	46.4158	46.4724	44.4951	42.4821	44.7501	45.845	29.9997	40.7505	38.9804	30.633	36.8661	31.9473	19.4993	34.7266	36.7889	25.4956	36.4472	82.1521	74.757	76.7501	80.5228	83.1326	73.2817
73	63.7854	85.3546	69.4164	80.6302	83.0722	88.8212	47.0607	45.2582	48.421	49.1809	46.3083	46.4165	44.535	42.4687	44.7411	45.8734	30.1002	40.613	39.0428	30.6157	36.8837	31.8569	19.4923	34.801	36.7746	25.517	36.4358	82.0321	74.8298	76.8541	80.4773	83.3819	73.3268
73.1	63.591	85.2548	69.2515	80.6221	82.9768	88.8373	47.0383	45.2872	48.3873	49.519	46.1968	46.3531	44.4968	42.5036	44.6622	45.9109	30.2236	40.4511	39.0907	30.6409	36.873	31.8624	19.478	34.8766	36.7068	25.5714	36.4792	81.9406	74.8076	76.9428	80.4385	83.5286	73.353
73.2	63.4603	85.2372	69.152	80.8399	82.826	88.8236	47.0184	45.3691	48.2852	49.7171	46.1167	46.2635	44.4409	42.5517	44.5681	45.9996	30.3198	40.288	39.0721	30.6567	36.8699	31.9165	19.4418	34.8383	36.5664	25.6318	36.5559	81.7587	74.8282	76.9682	80.3274	83.677	73.4682
73.3	63.4499	85.3354	68.9755	81.1414	82.8002	88.8174	47.0261	45.4383	48.1152	49.8042	46.1587	46.2688	44.482	42.5684	44.4852	46.0109	30.4095	40.214	39.0286	30.7338	36.9193	31.9158	19.409	34.761	36.4963	25.69	36.6752	81.6996	74.8214	76.9966	80.1656	83.7101	73.6026
73.4	63.4624	85.5208	68.8033	81.4341	82.9742	88.7652	47.0556	45.5226	47.9619	49.7586	46.1612	46.2385	44.5677	42.4955	44.4248	45.9696	30.3708	40.147	39.0156	30.7873	36.995	31.9685	19.3865	34.6551	36.3486	25.7604	36.7615	81.7534	74.838	76.9546	79.9908	83.596	73.5906
73.5	63.5152	85.5644	68.6594	81.5909	83.1574	88.663	47.1014	45.5383	47.8844	49.5901	46.1976	46.2208	44.553	42.5048	44.4936	45.913	30.2632	40.0706	38.9565	30.838	37.0442	32.0739	19.3836	34.5684	36.2356	25.8512	36.7469	81.8341	74.9057	76.8294	79.8438	83.5119	73.5101
73.6	63.7256	85.6464	68.5964	81.6973	83.2585	88.6546	47.1664	45.5132	47.8212	49.2931	46.197	46.2215	44.5597	42.517	44.6971	45.8714	30.1105	40.0332	38.9816	30.8536	37.1226	32.1767	19.372	34.5043	36.1939	25.9199	36.6776	81.9568	74.9822	76.6958	79.6616	83.4538	73.4515
73.7	63.8805	85.6426	68.5788	81.7175	83.3966	88.5741	47.2878	45.3452	47.7863	49.0541	46.1554	46.254	44.6134	42.6115	44.952	45.7914	29.951	39.9876	39.097	30.8566	37.1218	32.2268	19.4458	34.5403	36.2352	25.9723	36.6382	82.1666	75.0186	76.6376	79.6061	83.3731	73.3292
73.8	63.9534	85.603	68.6192	81.6789	83.3832	88.4518	47.4456	45.1733	47.8077	48.8224	46.0322	46.2489	44.5947	42.7689	45.1717	45.7178	29.7483	39.8767	39.2346	30.8584	37.0698	32.306	19.5485	34.5981	36.269	25.9908	36.5074	82.3612	75.1333	76.502	79.5935	83.424	73.1753
73.9	64.0335	85.4999	68.6399	81.5824	83.1489	88.4486	47.5928	44.8572	47.7703	48.648	45.987	46.2624	44.5366	42.9864	45.3028	45.6913	29.5718	39.8079	39.4184	30.889	37.0436	32.4043	19.645	34.7028	36.3523	25.9961	36.4386	82.5396	75.238	76.4683	79.6943	83.5174	73.0612
74	64.1158	85.3721	68.747	81.495	82.9209	88.4591	47.6914	44.581	47.6946	48.5163	45.974	46.2756	44.5256	43.2077	45.2986	45.7367	29.3924	39.8325	39.5204	30.9544	37.0152	32.4541	19.6845	34.8044	36.4257	25.9848	36.4508	82.6106	75.2197	76.5205	79.7086	83.5266	73.127
74.1	64.0324	85.2788	68.8256	81.4132	82.8016	88.4296	47.6803	44.4787	47.6236	48.4578	46.0752	46.3222	44.5116	43.3901	45.215	45.7587	29.2946	39.8523	39.5279	30.9638	36.9768	32.385	19.7101	34.8846	36.4804	25.9321	36.5048	82.6326	75.3261	76.6548	79.7286	83.5661	73.1836
74.2	63.9248	85.2276	68.8269	81.316	82.6781	88.4294	47.6331	44.5717	47.597	48.4536	46.2079	46.4151	44.4647	43.4043	45.1571	45.7571	29.1996	39.8844	39.4708	30.9722	37.016	32.3154	19.6801	34.933	36.5375	25.8508	36.5045	82.5548	75.3701	76.7144	79.6048	83.5758	73.2311
74.3	63.843	85.0763	68.8567	81.1727	82.6733	88.4952	47.4944	44.6752	47.604	48.4315	46.3802	46.5598	44.4647	43.3354	45.1212	45.7818	29.1532	39.8915	39.4341	30.9282	37.0869	32.2749	19.6123	34.9282	36.6259	25.7412	36.5698	82.4242	75.2851	76.9248	79.4881	83.4405	73.3095
74.4	63.8154	84.9768	68.8445	81.0603	82.7673	88.3546	47.3434	44.926	47.6271	48.3306	46.4904	46.7285	44.4521	43.1816	45.1385	45.82	29.1706	39.8886	39.3337	30.7959	37.0302	32.1757	19.5372	34.8136	36.6409	25.6016	36.5966	82.1354	75.136	77.1509	79.3376	83.4205	73.4742
74.5	63.8776	85.0182	68.7095	81.0694	82.766	88.1609	47.2383	45.2424	47.5968	48.2126	46.5954	46.8497	44.4303	42.9525	45.2458	45.8974	29.3113	39.7937	39.3477	30.5954	36.9221	32.1012	19.4842	34.696	36.6416	25.4886	36.6179	81.9015	75.049	77.3694	79.3458	83.5287	73.4768
74.6	63.9773	85.0634	68.5964	81.1438	82.6729	87.9752	47.2027	45.4076	47.6736	48.0314	46.6394	46.9172	44.4246	42.7247	45.3407	46.0317	29.4346	39.7268	39.413	30.4323	36.7655	32.1493	19.4666	34.5632	36.6463	25.4383	36.5959	81.6447	74.8148	77.5359	79.3807	83.5827	73.4464
74.7	64.1291	85.1915	68.5626	81.2092	82.57	87.8152	47.0839	45.4028	47.7022	47.8282	46.7412	46.8546	44.4002	42.536	45.2798	46.1796	29.5784	39.734	39.5338	30.2456	36.5607	32.1758	19.4775	34.4602	36.5624	25.4279	36.5754	81.4716	74.6453	77.776	79.5274	83.555	73.3971
74.8	64.226	85.3904	68.486	81.2634	82.4277	87.6439	47.0646	45.3699	47.6922	47.7488	46.8466	46.6823	44.3171	42.4369	45.1548	46.3261	29.7344	39.806	39.5246	30.0521	36.3557	32.138	19.5062	34.413	36.4127	25.443	36.4296	81.3451	74.6997	77.8734	79.6846	83.5747	73.3615
74.9	64.2401	85.6262	68.4532	81.372	82.2907	87.6552	47.0884	45.2314	47.7368	47.8205	46.9592	46.5353	44.3207	42.3985	45.0296	46.3678	29.8274	39.9089	39.4893	29.9142	36.2816	32.155	19.5286	34.5008	36.3158	25.5126	36.188	81.4164	74.839	77.856	79.8074	83.4634	73.2072
75	64.1375	85.7178	68.4871	81.4204	82.2141	87.847	47.0676	45.0014	47.8095	47.9358	46.9696	46.415	44.3486	42.3746	44.9021	46.3221	29.8277	40.1258	39.394	29.7766	36.3031	32.1645	19.5526	34.6547	36.2837	25.5436	35.849	81.4747	75.0064	77.7364	79.8149	83.2276	73.0559
75.1	64.1246	85.817	68.4766	81.3407	82.2245	88.0344	47.0963	44.7954	47.6654	48.1582	46.9709	46.2749	44.301	42.3809	44.7671	46.2065	29.8777	40.3222	39.2939	29.674	36.411	32.1475	19.562	34.8003	36.234	25.5071	35.5545	81.5748	75.1741	77.494	79.806	82.9732	72.9422
75.2	64.1831	85.7496	68.3714	81.2158	82.2845	88.2386	47.2868	44.7193	47.5627	48.3676	46.917	46.2802	44.2714	42.4357	44.7524	46.0996	29.9964	40.4201	39.1125	29.662	36.5458	32.1898	19.5635	34.892	36.3016	25.4986	35.3005	81.7844	75.3458	77.1927	79.6513	82.9343	72.884
75.3	64.3619	85.7194	68.2371	81.1871	82.3353	88.4159	47.4218	44.6505	47.5536	48.513	46.8222	46.36	44.3044	42.4079	44.7844	45.9832	30.1074	40.5346	39.1124	29.7542	36.6712	32.2904	19.5846	34.9412	36.4441	25.5084	35.2321	82.004	75.3014	77.0645	79.4774	82.8638	72.7716
75.4	64.56	85.7045	68.1125	81.125	82.4071	88.5586	47.5211	44.6213	47.5054	48.529	46.6935	46.3524	44.2437	42.4128	44.7675	45.8958	30.2706	40.6319	39.1354	29.8591	36.7475	32.3214	19.582	34.933	36.5907	25.5172	35.3323	82.1112	75.2465	77.0267	79.3671	82.7908	72.7051
75.5	64.7665	85.8765	68.0449	81.0812	82.4788	88.4372	47.6719	44.6174	47.4633	48.5059	46.637	46.3571	44.2818	42.44	44.7563	45.8142	30.4413	40.6032	39.159	30.052	36.797	32.3538	19.5128	34.8729	36.6891	25.5804	35.5822	82.2177	75.1845	77.0321	79.3549	82.7602	72.7976
75.6	64.9533	85.96	68.0036	81.1162	82.5315	88.3072	47.7748	44.628	47.6283	48.4485	46.5238	46.4055	44.4444	42.366	44.8594	45.7502	30.476	40.4898	39.1939	30.2325	36.7929	32.3447	19.4798	34.851	36.7831	25.7441	35.8289	82.3658	75.2343	77.1654	79.3454	82.7623	72.864
75.7	65.0518	86.0702	68.0492	81.2678	82.4805	88.1164	47.6983	44.5394	47.792	48.3886	46.3538	46.3329	44.5686	42.2324	44.9436	45.6824	30.3709	40.3403	39.2967	30.3735	36.7954	32.2967	19.4448	34.8248	36.8118	25.8466	36.0637	82.3211	75.2104	77.3682	79.5227	82.5819	72.92
75.8	65.0082	86.0386	68.1863	81.3757	82.5106	87.9572	47.6325	44.502	47.7923	48.2774	46.189	46.2712	44.6308	42.1048	45.0208	45.6475	30.2416	40.0986	39.322	30.4571	36.8204	32.232	19.4007	34.8216	36.7902	25.9186	36.2043	82.198	75.2112	77.4372	79.6434	82.4444	73.0479
75.9	64.9691	85.9345	68.3763	81.4471	82.4866	87.741	47.5326	44.5317	47.792	48.2648	46.0455	46.2646	44.7	41.9159	45.1068	45.6337	30.0968	39.8396	39.4021	30.5617	36.8818	32.2036	19.4618	34.7923	36.7687	25.949	36.2278	82.0308	75.1816	77.4658	79.6325	82.343	73.1647
76	65.0029	85.5119	68.5	81.4806	82.4507	87.6496	47.3762	44.5463	47.8186	48.278	45.9139	46.2009	44.6489	41.7629	45.0914	45.6126	29.9396	39.6477	39.4748	30.5865	36.8967	32.1659	19.5912	34.7119	36.775	25.8998	36.1457	81.8218	75.1301	77.5456	79.5548	82.2892	73.124
76.1	64.933	85.2305	68.6722	81.5572	82.3929	87.5378	47.2141	44.5648	47.7482	48.2201	45.8594	46.1825	44.5446	41.7496	44.9248	45.6588	29.8541	39.5572	39.425	30.6146	36.9237	32.1426	19.6546	34.6097	36.8391	25.7695	36.0943	81.5438	75.0132	77.5032	79.5243	82.2974	73.1837
76.2	64.806	85.04	68.8478	81.5945	82.414	87.5333	47.1902	44.6495	47.6862	48.2325	45.9088	46.2658	44.4673	41.8015	44.7853	45.7449	29.8643	39.5852	39.3988	30.6174	36.9138	32.094	19.6793	34.5719	36.8954	25.663	36.0674	81.3641	74.9826	77.3244	79.4273	82.3811	73.172
76.3	64.7426	85.0306	68.9373	81.58	82.3187	87.4848	47.1272	44.6961	47.7243	48.3393	46.0144	46.3293	44.4246	41.9107	44.6802	45.7502	29.8794	39.726	39.3248	30.5801	36.952	32.0569	19.6813	34.556	36.9619	25.5614	36.0827	81.2718	74.991	77.1105	79.4997	82.4842	73.083
76.4	64.6515	85.0379	68.9306	81.553	82.3015	87.4917	47.0947	44.7007	47.7864	48.345	46.1668	46.3677	44.3842	42.0352	44.5873	45.8074	29.8437	39.8829	39.1535	30.5046	36.938	31.9903	19.6042	34.5411	37.0218	25.4948	36.1806	81.3248	74.9228	76.8684	79.759	82.664	73.0114
76.5	64.4648	85.3073	68.9112	81.5487	82.3244	87.6127	47.1284	44.6849	47.789	48.3442	46.268	46.4866	44.3755	42.1586	44.5561	45.9274	29.8179	39.9462	39.0217	30.4975	36.942	31.9558	19.5369	34.5386	36.9801	25.5111	36.3651	81.5354	74.7745	76.5457	79.9922	82.7666	73.0353
76.6	64.3049	85.5124	68.8143	81.4278	82.2948	87.8961	47.1498	44.6717	47.7929	48.4238	46.3263	46.5508	44.3762	42.2436	44.5758	46.0202	29.8394	39.8973	38.9846	30.5244	36.9414	31.9604	19.5344	34.541	36.8887	25.5371	36.5382	81.7815	74.55	76.3154	80.1808	82.751	72.9642
76.7	64.1931	85.6647	68.5748	81.246	82.3288	88.118	47.1218	44.668	47.7918	48.4625	46.3113	46.5957	44.3682	42.2806	44.5224	46.0902	29.8194	39.7937	38.8987	30.5788	36.9802	32.028	19.6077	34.5224	36.7976	25.5893	36.6794	82.0224	74.2617	76.2882	80.322	82.7322	72.9207
76.8	64.1408	85.7436	68.4042	81.1412	82.4812	88.418	47.1932	44.6191	47.7735	48.419	46.193	46.6518	44.3652	42.2465	44.4042	46.29	29.8388	39.6225	38.8823	30.7029	36.9212	32.0282	19.7005	34.4366	36.6895	25.6196	36.7186	82.2141	74.0048	76.3501	80.3094	82.7542	72.9142
76.9	64.1215	85.8424	68.2902	81.1147	82.6262	88.7072	47.3363	44.5141	47.7076	48.4409	45.9901	46.716	44.3886	42.211	44.3582	46.4249	29.8807	39.458	38.9983	30.7861	36.7968	32.0846	19.7912	34.4469	36.5896	25.5837	36.6978	82.2992	73.8166	76.421	80.1422	82.6299	72.9239
77	64.0976	85.8977	68.2402	81.0628	82.8091	88.89	47.4386	44.5094	47.7113	48.4483	45.885	46.7447	44.3239	42.1249	44.3653	46.4515	29.895	39.4275	39.1087	30.7441	36.6936	32.0982	19.8448	34.5324	36.6364	25.513	36.5702	82.2822	73.7369	76.5632	80.041	82.5646	72.8581
77.1	64.03	85.9135	68.2834	81.0885	83.0528	88.9425	47.5648	44.5228	47.7099	48.45	45.8186	46.7428	44.1798	42.0003	44.424	46.3744	29.8553	39.5337	39.2373	30.6214	36.5792	32.0599	19.8674	34.6377	36.6465	25.5026	36.3989	82.2681	73.7978	76.7937	79.9209	82.6125	72.7317
77.2	63.9807	86.0008	68.4584	81.1709	83.0989	88.9891	47.6074	44.4797	47.6002	48.3987	45.8423	46.6723	44.0606	41.93	44.6046	46.2394	29.8661	39.6414	39.3693	30.4988	36.4595	31.935	19.8245	34.7336	36.7097	25.4254	36.2314	82.1786	73.9496	76.8035	79.8386	82.6589	72.6805
77.3	63.8146	85.995	68.5912	81.1518	83.0128	89.012	47.495	44.5332	47.4594	48.377	45.9791	46.5459	43.9735	41.9144	44.7652	46.0311	29.8382	39.774	39.4514	30.3074	36.3539	31.8875	19.7486	34.9286	36.7459	25.4452	36.1711	82.0425	74.1433	76.8215	79.8082	82.6492	72.6194
77.4	63.6178	85.8813	68.6876	81.0461	82.8965	88.9992	47.2907	44.6465	47.3884	48.3548	46.2011	46.4358	43.9338	41.8712	44.8309	45.8357	29.8628	39.9123	39.4198	30.1805	36.3873	31.7838	19.6806	34.9603	36.7261	25.5589	36.184	81.9517	74.3542	76.873	79.8528	82.6979	72.5347
77.5	63.4838	85.6408	68.7277	80.9763	82.6872	88.8677	47.0851	44.6615	47.3177	48.3328	46.3255	46.354	44.0624	41.8052	44.8365	45.6875	29.9739	39.9894	39.385	30.1596	36.4073	31.721	19.6362	34.946	36.6027	25.5988	36.2686	81.8399	74.4771	76.8609	79.9875	82.7131	72.5367
77.6	63.4804	85.4098	68.6955	80.9426	82.3846	88.6422	46.8484	44.6625	47.2897	48.2554	46.3982	46.3776	44.2512	41.807	44.7238	45.6428	30.0511	39.9949	39.3256	30.1298	36.5102	31.7182	19.617	34.9465	36.5615	25.521	36.3538	81.6322	74.4746	76.7128	80.1784	82.639	72.6737
77.7	63.4741	85.091	68.6796	80.9076	82.1817	88.3454	46.704	44.7455	47.397	48.2244	46.4417	46.4869	44.4324	41.7889	44.4511	45.7136	30.0436	39.9932	39.2365	30.0609	36.5987	31.7964	19.5937	34.9197	36.4162	25.4744	36.4151	81.502	74.4139	76.7137	80.2826	82.495	72.7452
77.8	63.5492	84.8741	68.6909	80.9397	82.0785	88.0246	46.6338	44.7784	47.5304	48.2287	46.452	46.6487	44.5718	41.7675	44.2568	45.798	30.0345	39.9384	39.1699	30.0563	36.6712	31.8626	19.5995	34.8067	36.3524	25.3549	36.4294	81.5184	74.2358	76.6816	80.3447	82.2818	72.7657
77.9	63.7186	84.7392	68.6942	80.9796	81.9146	87.838	46.5554	44.836	47.5712	48.2209	46.415	46.7868	44.6256	41.7588	44.1428	45.8968	29.955	39.8418	39.1268	30.0564	36.7096	31.9785	19.5735	34.8448	36.3585	25.1677	36.3966	81.5833	74.0689	76.6375	80.3086	82.1284	72.7684
78	63.9259	84.7602	68.722	80.9369	81.8102	87.8408	46.4844	44.9824	47.5077	48.247	46.3984	46.8524	44.6094	41.8023	44.0348	46.0729	29.781	39.7084	39.0441	30.009	36.7616	32.085	19.5311	34.8656	36.4294	25.0912	36.3618	81.6685	74.0159	76.7436	80.0928	82.0446	72.7277
78.1	64.0493	84.7994	68.783	80.88	81.8588	87.986	46.4771	45.1228	47.3791	48.3255	46.495	46.8238	44.6476	41.8048	44.1014	46.2176	29.669	39.5987	38.9612	29.9928	36.6894	32.1424	19.413	34.8184	36.4711	25.1372	36.3245	81.8204	73.9975	76.9008	79.8182	82.0508	72.628
78.2	64.219	84.8216	68.7889	80.7111	81.976	88.1788	46.5422	45.1798	47.2314	48.404	46.5182	46.7196	44.675	41.7774	44.3188	46.2787	29.6474	39.4904	38.9501	30.0228	36.6358	32.2333	19.3034	34.7746	36.584	25.2134	36.3298	81.9576	73.9834	77.013	79.7026	82.1586	72.4711
78.3	64.3365	84.8496	68.757	80.4424	82.0038	88.3576	46.6867	45.2193	47.1079	48.3995	46.558	46.5599	44.628	41.7181	44.5473	46.2774	29.5958	39.4511	38.8993	30.0683	36.6167	32.2758	19.1928	34.6959	36.6468	25.324	36.3591	81.9637	74.0354	77.055	79.5992	82.3465	72.3879
78.4	64.3672	84.8618	68.8082	80.3146	82.0899	88.41	46.9121	45.1999	47.1195	48.4093	46.6362	46.4164	44.6207	41.749	44.6635	46.2709	29.604	39.4912	38.8941	30.0616	36.5014	32.284	19.144	34.5026	36.6477	25.5218	36.3898	81.836	74.0694	77.1339	79.6496	82.4706	72.3098
78.5	64.3411	84.7774	68.9454	80.3416	82.1376	88.3226	47.1486	45.1273	47.25	48.3831	46.7414	46.2947	44.549	41.8328	44.8269	46.1702	29.6854	39.6275	38.9064	30.1096	36.3442	32.2722	19.1325	34.336	36.5956	25.6657	36.4126	81.7138	74.0911	77.0489	79.6918	82.4939	72.2289
78.6	64.4106	84.6846	69.0117	80.2545	82.1433	88.2037	47.3123	45.0926	47.4994	48.3031	46.6955	46.1587	44.3655	41.9409	44.8755	46.0241	29.7709	39.814	38.9392	30.2758	36.2183	32.2702	19.2037	34.1856	36.5073	25.6969	36.4521	81.7068	74.2205	76.9843	79.7956	82.3975	72.1834
78.7	64.4141	84.6394	69.0904	80.2606	82.0427	88.1819	47.4033	45.1264	47.7223	48.2414	46.6602	45.9987	44.1763	42.1126	44.8031	45.8716	29.7796	40.0509	38.9256	30.4401	36.0537	32.1969	19.3566	34.0697	36.4204	25.6865	36.4924	81.7153	74.3195	76.9277	79.7474	82.2738	72.2843
78.8	64.4098	84.5942	69.1996	80.3849	82.0119	88.1663	47.4403	45.1972	47.8892	48.2762	46.5602	45.9438	44.0721	42.3425	44.6836	45.8792	29.866	40.3293	39.004	30.5514	35.934	32.1737	19.5386	34.0951	36.3015	25.6048	36.5506	81.7545	74.412	76.9556	79.714	82.1294	72.5114
78.9	64.3927	84.6073	69.196	80.3901	81.9884	88.1066	47.43	45.29	47.9384	48.3289	46.4339	45.9129	43.9534	42.5119	44.6386	45.9015	29.9307	40.5328	39.0164	30.7103	35.9823	32.1898	19.678	34.1937	36.2696	25.4264	36.5825	81.8353	74.4718	76.8893	79.6091	82.0583	72.7584
79	64.3865	84.7144	69.011	80.3151	81.9557	88.1406	47.3822	45.3623	47.9466	48.3738	46.2688	45.8927	43.8019	42.5778	44.5426	45.9579	29.9446	40.6466	39.1087	30.808	36.0743	32.2289	19.7795	34.314	36.3132	25.3178	36.5832	81.845	74.4617	76.8067	79.6363	82.0323	73.0331
79.1	64.2791	84.8778	68.9263	80.4059	81.8425	88.1815	47.4161	45.3849	47.8272	48.4701	46.1286	45.92	43.7024	42.5921	44.4764	46.1099	29.9153	40.6712	39.1793	30.7745	36.2451	32.2681	19.8688	34.49	36.3864	25.3005	36.6111	81.7422	74.3386	76.6648	79.6103	82.1846	73.2415
79.2	64.1289	84.9912	68.7884	80.5618	81.8612	88.137	47.4705	45.3639	47.7151	48.5245	46.0347	46.0785	43.6594	42.5422	44.4898	46.3553	29.9581	40.5877	39.2254	30.6654	36.4486	32.2821	19.8394	34.6345	36.4797	25.3181	36.6378	81.6615	74.2866	76.5328	79.6846	82.2864	73.3335
79.3	64.0532	84.9732	68.6673	80.7821	81.9295	88.0917	47.5283	45.3412	47.6432	48.5024	45.9917	46.153	43.6029	42.4376	44.5407	46.4494	29.9633	40.4024	39.2105	30.5652	36.5622	32.3259	19.7727	34.6762	36.6163	25.3924	36.6492	81.6319	74.246	76.4048	79.7475	82.3835	73.1036
79.4	64.0372	84.9981	68.6027	81.0728	82.0116	88.1583	47.6168	45.2662	47.5789	48.3934	45.8939	46.1154	43.5344	42.2928	44.6005	46.5185	29.9573	40.2855	39.2174	30.4412	36.5987	32.3447	19.7378	34.7415	36.67	25.4764	36.7052	81.6636	74.2884	76.3459	79.7261	82.3806	72.8255
79.5	63.9644	84.8203	68.6615	81.3866	82.1978	88.3148	47.7638	45.2072	47.5204	48.3346	45.7798	46.0714	43.6005	42.1961	44.6652	46.4929	30.0111	40.2469	39.0562	30.3841	36.6491	32.31	19.6915	34.734	36.6899	25.4556	36.76	81.8222	74.3384	76.3744	79.5945	82.3606	72.4681
79.6	63.905	84.5203	68.6817	81.6286	82.5007	88.4043	47.8357	45.1589	47.5652	48.2803	45.728	46.0742	43.6718	42.1033	44.7069	46.3528	30.1328	40.2128	38.8828	30.3304	36.5726	32.2425	19.5906	34.6709	36.7198	25.4087	36.7853	82.0257	74.4719	76.4714	79.3901	82.2571	72.0248
79.7	63.8884	84.4177	68.7533	81.7907	82.7743	88.5057	47.8725	45.071	47.6343	48.2931	45.6512	46.0239	43.6776	42.0481	44.7262	46.0597	30.2288	40.2413	38.7978	30.3365	36.4572	32.2069	19.5678	34.6298	36.7321	25.3898	36.7697	82.2295	74.5238	76.5182	79.1558	82.3041	71.5948
79.8	63.8414	84.5214	68.7599	81.8128	82.9982	88.6079	47.901	44.9197	47.7445	48.3738	45.553	45.994	43.7281	42.0718	44.7279	45.8023	30.322	40.2977	38.735	30.3117	36.473	32.054	19.5234	34.6261	36.8078	25.4164	36.6776	82.3514	74.626	76.6001	78.9734	82.4393	71.4552
79.9	63.738	84.5264	68.7626	81.7526	83.2398	88.635	47.8202	44.8346	47.8748	48.5444	45.5274	46.1083	43.8114	42.1156	44.7448	45.5968	30.4579	40.2558	38.7399	30.2794	36.4394	31.87	19.4417	34.5272	36.9383	25.5012	36.5724	82.3981	74.6809	76.7134	78.9329	82.7018	71.4247
80	63.7589	84.7363	68.6712	81.6331	83.3348	88.4741	47.694	44.7405	47.9349	48.6399	45.6204	46.2162	43.8454	42.1532	44.8114	45.5908	30.5406	40.1556	38.8674	30.1686	36.4228	31.738	19.3788	34.4297	36.9888	25.687	36.549	82.2611	74.7422	76.7618	78.9879	83.0749	71.4779
80.1	63.8096	85.0802	68.5312	81.4312	83.3714	88.3779	47.5745	44.6724	47.876	48.7145	45.728	46.2326	43.8933	42.2012	44.8911	45.6522	30.5114	40.075	39.0481	30.0475	36.5371	31.6442	19.3411	34.2993	36.9848	25.8629	36.5488	81.9948	74.7564	76.7669	79.2144	83.3074	71.8055
80.2	63.9411	85.1091	68.3807	81.2469	83.3639	88.2432	47.4417	44.6996	47.7322	48.6405	45.8515	46.1064	43.9597	42.2073	44.9812	45.8065	30.4294	39.997	39.1374	29.9606	36.7362	31.5736	19.2667	34.1878	36.9751	25.979	36.5646	81.5872	74.8124	76.9022	79.4373	83.3274	72.2584
80.3	64.0198	85.0091	68.2213	81.1686	83.3254	88.0598	47.31	44.7477	47.502	48.4894	45.9746	45.9109	43.9046	42.1054	45.1094	45.9156	30.3144	39.9116	39.2008	29.9538	36.8168	31.5821	19.2346	34.0859	36.902	26.0284	36.6875	81.2012	74.7344	76.9769	79.6272	83.1998	72.567
80.4	64.1449	84.8767	68.053	81.1242	83.1572	87.954	47.2574	44.8017	47.2519	48.355	46.1323	45.6627	43.8244	42.0327	45.1794	45.9394	30.1278	39.8808	39.1739	29.9877	36.8976	31.6483	19.26	34.0833	36.8379	26.0337	36.7432	80.8	74.6238	76.9932	79.6971	82.9446	72.7578
80.5	64.2334	84.7011	67.9857	81.1031	83.0627	87.9118	47.1944	44.8923	47.0926	48.3284	46.1861	45.4488	43.7139	41.9675	45.2419	45.8535	29.912	39.7972	39.1646	30.098	36.8726	31.6921	19.2943	34.1748	36.8627	25.998	36.7128	80.6456	74.6064	77.0889	79.7407	82.5493	72.9027
80.6	64.3034	84.4534	67.9619	81.177	82.9266	87.8198	47.1367	44.9688	47.0372	48.3228	46.1891	45.2888	43.5952	41.9406	45.3248	45.7909	29.7785	39.7364	39.1388	30.2251	36.7361	31.7287	19.3388	34.3425	36.9174	25.9698	36.6361	80.6783	74.6007	77.2172	79.6485	82.3042	72.8595
80.7	64.2937	84.4709	68.0009	81.1982	82.7867	87.7792	47.0774	44.9852	47.0987	48.4735	46.2073	45.3345	43.4884	41.965	45.4062	45.7174	29.6879	39.6854	39.1408	30.327	36.4669	31.767	19.3703	34.3992	36.9355	25.9309	36.5237	80.8155	74.637	77.1978	79.5432	82.195	72.6951
80.8	64.3078	84.5198	68.1091	81.0715	82.6394	87.8726	46.8801	45.0941	47.222	48.6543	46.248	45.5252	43.4906	42.0063	45.3969	45.7058	29.6718	39.6663	39.125	30.3848	36.1705	31.7816	19.3834	34.3584	36.9027	25.858	36.3549	81.026	74.6881	77.1774	79.4584	82.1696	72.5716
80.9	64.3134	84.6256	68.2274	80.8958	82.5687	87.9267	46.7012	45.1746	47.4144	48.7445	46.167	45.6898	43.6011	42.0372	45.4291	45.6964	29.6195	39.6255	39.1729	30.4379	35.903	31.7567	19.3244	34.2437	36.7813	25.7597	36.257	81.424	74.8254	77.1997	79.5	82.2406	72.4505
81	64.3212	84.604	68.2812	80.7114	82.4717	88.0112	46.5772	45.2372	47.5859	48.7743	46.0847	45.8565	43.8029	42.045	45.3967	45.6685	29.6401	39.7176	39.1662	30.3943	35.6908	31.8147	19.2462	34.1006	36.6596	25.6215	36.1638	81.6598	74.8674	77.192	79.5188	82.387	72.3588
81.1	64.4145	84.5646	68.3451	80.4824	82.4781	88.2612	46.5385	45.2777	47.7144	48.7445	45.9803	46.004	43.9887	42.0156	45.3291	45.5928	29.6775	39.8707	39.1222	30.3328	35.5405	31.8868	19.1648	33.9758	36.5773	25.4707	36.0924	81.749	74.7695	77.1788	79.6123	82.5583	72.3466
81.2	64.5431	84.4438	68.2988	80.331	82.4772	88.5253	46.5541	45.2793	47.8062	48.5686	45.8501	46.0624	44.1774	41.99	45.1787	45.5018	29.7434	39.9804	39.0539	30.1913	35.5493	31.955	19.1615	33.9974	36.5364	25.3802	36.099	81.8635	74.5664	77.2391	79.7139	82.6805	72.4182
81.3	64.697	84.3619	68.2487	80.3074	82.5225	88.7466	46.8339	45.185	47.8688	48.4594	45.7274	45.9113	44.3186	42.059	45.1023	45.4194	29.7431	40.0513	39.0028	30.0398	35.6675	32.029	19.196	34.1298	36.5772	25.3449	36.1392	81.945	74.405	77.276	79.7832	82.8152	72.4656
81.4	64.8085	84.3079	68.2516	80.2933	82.693	88.8878	47.0971	45.0954	47.8298	48.3271	45.7048	45.7152	44.2737	42.1185	45.0019	45.396	29.8771	40.1563	38.8386	29.879	35.8048	32.1105	19.2508	34.3094	36.7013	25.3702	36.2088	81.908	74.1158	77.2866	79.7893	82.8143	72.6437
81.5	64.865	84.4002	68.2484	80.183	82.884	89.0052	47.3458	44.9637	47.7226	48.1839	45.6635	45.5693	44.075	42.2307	44.968	45.3932	29.9479	40.1633	38.6766	29.8338	35.9576	32.0316	19.3151	34.4647	36.7881	25.3967	36.3295	81.8607	73.8754	77.3095	79.791	82.7835	72.7364
81.6	64.7897	84.525	68.179	80.1171	82.9215	88.8914	47.5147	44.8647	47.5234	48.1258	45.6714	45.4596	43.8723	42.3915	44.9669	45.4338	29.9586	39.9951	38.5367	29.8719	36.117	31.9445	19.3764	34.6006	36.8025	25.4367	36.4304	81.8559	73.8986	77.2548	79.7818	82.6659	72.7035
81.7	64.7051	84.5517	68.1858	80.065	82.8819	88.6706	47.606	44.8674	47.2316	48.2484	45.6788	45.3386	43.6358	42.4625	45.0904	45.5056	29.9032	39.8771	38.4618	30.0005	36.2068	31.8279	19.36	34.6634	36.7868	25.4361	36.47	81.7866	73.9573	77.1462	79.7632	82.4799	72.5734
81.8	64.6578	84.4533	68.194	80.0167	82.7802	88.3693	47.5053	44.8598	46.9602	48.25	45.6598	45.4658	43.4486	42.4397	45.16	45.5886	29.87	39.7866	38.4078	30.1136	36.2894	31.7839	19.3171	34.6868	36.704	25.4509	36.4166	81.6746	74.0807	77.0384	79.7166	82.2096	72.4199
81.9	64.7286	84.335	68.0977	80.0184	82.5448	88.2216	47.4396	44.8482	46.7755	48.4004	45.5439	45.7095	43.4053	42.3886	45.2632	45.6974	29.769	39.6921	38.5108	30.155	36.4044	31.7999	19.338	34.6824	36.6199	25.4276	36.2535	81.4871	74.318	76.8931	79.6695	82.0572	72.1782
82	64.7869	84.1706	67.9777	80.2239	82.3328	87.992	47.3074	44.9354	46.6414	48.5367	45.5619	45.8688	43.5552	42.2373	45.2255	45.8627	29.7862	39.6682	38.6212	30.1127	36.5187	31.9307	19.4091	34.7292	36.5498	25.4253	36.045	81.4148	74.5042	76.7431	79.6553	81.8816	72.0538
82.1	64.8789	83.9954	67.9192	80.3916	82.2742	87.8943	47.1674	44.963	46.6253	48.5384	45.5704	45.958	43.7415	41.9286	45.174	46.0099	29.8341	39.769	38.6909	30.0737	36.6194	32.0359	19.5073	34.7525	36.5635	25.4371	35.907	81.4395	74.4784	76.6537	79.6826	81.7666	72.1062
82.2	64.926	83.9234	67.8756	80.4425	82.3504	87.9666	47.0789	44.887	46.6602	48.395	45.5923	46.0552	43.9636	41.7003	45.0559	46.1315	29.9176	39.8834	38.6743	30.0507	36.7135	32.1232	19.6434	34.791	36.6336	25.4535	35.817	81.5875	74.5037	76.5736	79.7723	81.8655	72.2555
82.3	64.9434	83.9622	67.833	80.407	82.4583	88.0843	47.0418	44.9104	46.6747	48.3547	45.6238	45.9955	44.1722	41.5433	44.928	46.19	29.9916	40.033	38.7024	30.07	36.7502	32.0933	19.7757	34.8391	36.8233	25.4192	35.8571	81.7536	74.4296	76.5606	79.9426	82.0535	72.5091
82.4	64.8028	83.983	67.8366	80.432	82.4629	88.0785	46.9393	44.9854	46.6546	48.2224	45.7603	45.907	44.272	41.4354	44.7792	46.2232	30.0875	40.2152	38.6716	30.173	36.7499	31.9765	19.8605	34.9017	36.9697	25.4515	36.0257	81.9886	74.318	76.6223	80.1416	82.1714	72.728
82.5	64.6745	84.0846	67.9408	80.4364	82.402	88.1232	46.9652	44.9956	46.6862	48.137	45.7364	45.812	44.1843	41.4201	44.8159	46.2234	30.0943	40.3612	38.6588	30.2994	36.7825	31.8245	19.869	34.8778	37.0974	25.5288	36.2444	82.1373	74.2572	76.6819	80.3016	82.249	72.8262
82.6	64.6397	84.1535	68.0112	80.5186	82.1942	88.1267	47.0818	45.058	46.789	48.1486	45.6748	45.8068	44.0662	41.5908	44.8296	46.2166	30.1081	40.4924	38.7202	30.3476	36.8573	31.7164	19.869	34.8395	37.1927	25.5858	36.3938	82.1211	74.2991	76.7688	80.385	82.2654	72.7987
82.7	64.5971	84.1489	68.0437	80.7414	81.9483	87.9768	47.239	45.1881	47.0252	48.2429	45.6025	45.8454	43.9661	41.7295	44.911	46.2076	30.1141	40.5298	38.85	30.3636	36.9216	31.7196	19.8598	34.8192	37.2257	25.6682	36.501	81.9021	74.3405	76.9585	80.4209	82.1272	72.6106
82.8	64.4355	84.0576	68.0543	81.073	81.735	87.8601	47.3796	45.2396	47.2274	48.3086	45.547	45.9437	43.8638	41.7747	45.1179	46.2469	30.1433	40.5351	38.8554	30.358	36.963	31.8241	19.7875	34.7663	37.1678	25.7994	36.5586	81.7052	74.4346	77.0964	80.3862	81.9881	72.3136
82.9	64.3386	83.9104	68.0689	81.2827	81.7254	87.8073	47.5132	45.2077	47.4049	48.415	45.4727	46.0044	43.9034	41.7419	45.2698	46.2316	30.1625	40.5433	38.8633	30.3341	36.9417	31.9329	19.6935	34.701	37.0881	25.8389	36.5458	81.5507	74.5116	77.2271	80.3043	82.0124	72.0881
83	64.2323	83.6304	68.033	81.3621	81.8391	87.9238	47.487	45.1843	47.5051	48.4576	45.5288	46.0873	44.0882	41.6576	45.3139	46.1715	30.1704	40.5509	38.8365	30.3087	36.8386	32.0534	19.6916	34.6995	37.0306	25.8123	36.4542	81.48	74.4754	77.3826	80.2112	82.1882	72.0565
83.1	63.9772	83.4938	68.0741	81.3259	82.046	88.0032	47.3329	45.1251	47.461	48.4924	45.735	46.0364	44.2948	41.5178	45.382	46.137	30.1863	40.5184	38.83	30.2931	36.6612	32.1569	19.6518	34.6901	36.9436	25.7752	36.3874	81.524	74.3928	77.472	80.0949	82.4306	72.0872
83.2	63.7755	83.4844	68.1152	81.3092	82.1943	88.1684	47.1691	45.023	47.2298	48.5216	45.9343	45.9359	44.4644	41.4279	45.347	46.1107	30.2161	40.568	38.8784	30.2224	36.5002	32.0914	19.5703	34.6308	36.9412	25.6832	36.3518	81.7697	74.2848	77.3999	79.9714	82.6573	72.2312
83.3	63.6568	83.595	68.1225	81.1971	82.2288	88.2803	47.1036	44.9474	47.0412	48.5532	46.0585	45.8325	44.6002	41.3646	45.1144	46.0632	30.2206	40.5817	38.9924	30.1122	36.4398	31.9661	19.5498	34.646	36.879	25.5465	36.3117	81.9634	74.2603	77.3878	79.9375	82.7518	72.4595
83.4	63.5257	83.8336	68.1656	81.1762	82.149	88.3714	47.0851	44.8969	46.9364	48.5127	46.122	45.7171	44.6076	41.4042	44.9867	46.0576	30.1824	40.4482	39.0393	29.9811	36.4214	31.8952	19.5436	34.6658	36.8761	25.5008	36.3304	82.1042	74.2687	77.355	79.9831	82.6463	72.6488
83.5	63.4406	84.1334	68.2176	81.2406	81.9272	88.2627	47.1614	44.7987	46.8478	48.5385	46.099	45.6344	44.5684	41.5252	44.9123	46.064	30.1506	40.2794	39.1188	29.8629	36.4643	31.8179	19.3964	34.6329	36.8166	25.5156	36.452	82.1023	74.3557	77.2747	80.0109	82.5226	72.6866
83.6	63.4157	84.2946	68.2287	81.3664	81.7166	88.2614	47.2585	44.7492	46.8209	48.5942	45.8548	45.7058	44.5101	41.6131	44.8556	46.0338	30.0761	40.1883	39.0696	29.7451	36.5408	31.7064	19.2746	34.6449	36.7462	25.5279	36.6006	82.0603	74.4326	77.1442	80.141	82.3576	72.6385
83.7	63.4583	84.3859	68.231	81.3685	81.5552	88.1936	47.2469	44.7437	46.8322	48.6507	45.6706	45.7464	44.4478	41.6719	44.8026	46.0194	30.0401	40.0703	38.8824	29.6904	36.594	31.7363	19.2392	34.7201	36.5927	25.5985	36.7784	81.9092	74.5249	77.1503	80.2844	82.3332	72.592
83.8	63.5441	84.4252	68.2845	81.3745	81.583	88.0938	47.1331	44.7168	46.8562	48.6393	45.5288	45.7522	44.4153	41.8091	44.8419	46.039	30.055	39.9548	38.7272	29.6768	36.5209	31.7788	19.2338	34.7299	36.5127	25.7225	36.9632	81.8188	74.5104	77.0862	80.3426	82.5011	72.4482
83.9	63.7498	84.3327	68.2824	81.3018	81.7284	88.0436	46.9932	44.7417	46.7984	48.6401	45.4177	45.7668	44.439	41.91	44.7462	46.0678	30.1232	39.9237	38.6661	29.662	36.4338	31.7942	19.2277	34.7465	36.4599	25.7593	37.0216	81.7276	74.4396	76.9517	80.2679	82.698	72.285
84	64.0066	84.2562	68.3432	81.2126	81.9734	88.1327	46.8396	44.8195	46.775	48.6294	45.372	45.6942	44.3698	41.9014	44.6116	46.0724	30.2216	39.933	38.648	29.6591	36.2834	31.826	19.3522	34.7899	36.5222	25.7646	36.9401	81.7216	74.3741	76.7385	80.3031	82.7204	72.14
84.1	64.2918	84.2872	68.3511	81.0805	82.244	88.1232	46.7495	44.8196	46.7624	48.5842	45.4766	45.4926	44.3245	41.9226	44.4388	46.1033	30.3271	39.9013	38.7189	29.7039	36.1512	31.9094	19.5244	34.78	36.6786	25.8241	36.7763	81.7618	74.3621	76.6428	80.1639	82.723	72.0542
84.2	64.4942	84.3253	68.3861	80.8295	82.4974	88.1468	46.7693	44.7764	46.8861	48.4243	45.4617	45.36	44.3206	41.9984	44.3601	46.1003	30.3227	39.9018	38.862	29.6955	36.0455	31.9164	19.6325	34.6946	36.8376	25.8735	36.5111	81.868	74.2701	76.4326	79.9965	82.6102	71.916
84.3	64.7296	84.3705	68.3442	80.6323	82.5801	88.2626	46.83	44.7197	47.0971	48.2992	45.4748	45.304	44.2375	42.0359	44.3324	46.0606	30.3112	39.926	38.939	29.7058	36.0573	31.9027	19.6624	34.5931	37.0016	25.878	36.1939	81.9628	74.1308	76.2724	79.8621	82.3336	71.8784
84.4	64.7892	84.525	68.3042	80.5228	82.5809	88.2517	46.9208	44.6664	47.37	48.2292	45.5331	45.304	44.13	42.0762	44.4701	45.945	30.3	40.0064	38.9216	29.7423	36.1221	31.9146	19.694	34.4339	37.0351	25.8988	35.9718	81.9964	73.9872	76.212	79.8158	82.144	71.8421
84.5	64.6921	84.6496	68.163	80.3868	82.5355	88.0826	46.9646	44.612	47.6291	48.1164	45.5283	45.4156	44.1302	42.1693	44.6668	45.9074	30.2724	40.0384	38.7592	29.7257	36.2718	31.9458	19.6392	34.2465	36.9736	25.9108	35.8526	81.9746	73.8718	76.2822	79.6707	82.1204	71.834
84.6	64.5524	84.6097	68.0891	80.3126	82.3995	87.9448	46.9964	44.6536	47.8476	47.9833	45.4709	45.6019	44.074	42.2252	44.8528	45.8602	30.2864	40.0376	38.5579	29.6398	36.3444	31.966	19.4821	34.1297	36.8087	25.8478	35.801	81.9679	73.7335	76.34	79.6464	82.0817	71.8207
84.7	64.4043	84.521	67.9548	80.5523	82.3044	87.8902	46.9728	44.783	47.8896	48.0078	45.5836	45.7831	43.9342	42.1793	44.9778	45.8558	30.4161	39.9924	38.421	29.6638	36.3914	32.0287	19.334	34.057	36.6738	25.7568	35.8333	81.9027	73.6686	76.4895	79.595	82.0687	71.911
84.8	64.1842	84.3676	67.9156	80.8069	82.3508	87.7501	47.0237	44.9765	47.7711	48.0918	45.687	45.8307	43.9735	42.0816	45.0933	45.8569	30.417	40.0021	38.3469	29.7417	36.3378	32.0904	19.2632	34.0204	36.5664	25.695	35.9205	81.8138	73.7073	76.6108	79.5996	82.1208	71.9757
84.9	64.1001	84.1489	67.8831	81	82.3718	87.683	47.0923	45.0561	47.5832	48.1027	45.7562	45.8602	43.9883	41.9944	45.0881	45.8979	30.3965	39.9884	38.3451	29.8285	36.2383	32.1212	19.1778	34.0588	36.589	25.6372	36.0162	81.8687	73.8424	76.7262	79.5368	82.0583	72.1262
85	64.1382	83.9477	67.831	81.1818	82.4092	87.7268	47.2004	45.1013	47.3842	48.1391	45.8372	45.8652	43.9704	41.9334	45.0191	45.8901	30.3301	40.1014	38.447	29.9665	36.0533	32.1039	19.1274	34.1602	36.6372	25.5955	36.1292	82.0596	73.9619	76.7835	79.5609	81.8805	72.2057
85.1	64.1808	83.8741	67.7722	81.2966	82.4699	87.7515	47.3717	45.1024	47.2162	48.184	45.911	45.8974	43.9945	41.9915	44.9679	45.8823	30.2372	40.26	38.5819	30.1641	35.9331	32.0911	19.1416	34.2326	36.7306	25.5955	36.2332	82.0932	74.0628	76.8324	79.7534	81.8257	72.2996
85.2	64.2096	83.7685	67.7569	81.2408	82.4485	87.7399	47.632	45.0422	47.1182	48.1291	45.8516	45.9222	44.0903	42.0742	44.9174	45.8654	30.0972	40.4584	38.6355	30.239	35.8253	32.0707	19.1647	34.3848	36.8105	25.6012	36.2972	82.1628	74.1662	76.8601	80.0675	81.7154	72.3679
85.3	64.264	83.6952	67.7366	81.2044	82.3466	87.8641	47.7068	44.9192	47.055	48.0141	45.8481	46.031	44.0213	42.2174	44.769	45.8268	30.1327	40.6046	38.7062	30.1718	35.7623	32.14	19.1558	34.5879	36.8224	25.5396	36.3566	82.2205	74.2686	76.8486	80.3185	81.661	72.382
85.4	64.2681	83.725	67.6497	81.1844	82.2386	87.9947	47.7332	44.8604	47.1249	48.0003	45.8722	46.0672	44.0357	42.2926	44.6258	45.7957	30.1752	40.724	38.7804	30.0783	35.7461	32.1838	19.1823	34.7894	36.7865	25.5528	36.3984	82.1892	74.3522	76.7038	80.6392	81.6815	72.3068
85.5	64.2182	83.7296	67.6082	81.2437	82.1279	88.0912	47.8182	44.8186	47.2392	47.9547	45.952	46.0779	44.0192	42.299	44.4749	45.725	30.2484	40.7105	38.8394	29.9664	35.8812	32.2271	19.1987	34.9023	36.7936	25.5993	36.4193	82.0288	74.4927	76.6502	80.8145	81.8127	72.3544
85.6	64.2152	83.6819	67.5142	81.3915	82.0297	88.2339	47.7544	44.7706	47.3466	47.9027	46.0703	46.03	44.0032	42.162	44.3351	45.6491	30.311	40.646	38.8925	29.7682	36.0108	32.2381	19.2088	34.9389	36.8022	25.6478	36.4793	82.0414	74.7646	76.6673	80.7369	81.841	72.391
85.7	64.2521	83.7602	67.4396	81.5409	82.0138	88.2997	47.5078	44.7704	47.4467	47.8847	46.1839	45.9223	43.9626	42.0375	44.14	45.6005	30.3565	40.5538	38.9486	29.664	36.1266	32.2545	19.1778	34.816	36.8443	25.723	36.5755	82.0062	75.0876	76.7224	80.6094	81.9343	72.3789
85.8	64.234	83.8496	67.3266	81.5102	82.0473	88.295	47.317	44.7991	47.5089	47.8944	46.1746	45.8441	43.9668	41.848	44.0552	45.5726	30.2706	40.4307	38.9143	29.6663	36.2219	32.1832	19.1652	34.6272	36.8958	25.923	36.6635	81.9836	75.3504	76.8627	80.4271	81.97	72.3636
85.9	64.2238	83.7131	67.3203	81.5004	82.1162	88.2661	47.1301	44.8672	47.4094	47.8349	46.1245	45.865	43.9009	41.6795	44.0913	45.5894	30.1699	40.2986	38.8465	29.6763	36.301	32.1708	19.1766	34.4394	36.9595	26.0306	36.7796	81.97	75.5978	77.1292	80.23	82.0826	72.427
86	64.2763	83.5942	67.3256	81.3876	82.2226	88.2373	46.9054	44.9908	47.1959	47.832	45.9862	45.8416	43.9024	41.6142	44.213	45.6728	30.1209	40.2215	38.84	29.6942	36.2084	32.209	19.2221	34.3224	36.9625	26.0366	36.8917	81.9764	75.7441	77.2685	80.1806	82.088	72.3911
86.1	64.3428	83.5318	67.434	81.1834	82.4005	88.1932	46.7368	45.1918	46.9251	47.9163	45.8173	45.7534	43.8573	41.6535	44.3337	45.7498	30.0642	40.2054	38.8296	29.84	36.1322	32.2792	19.2718	34.3121	36.9412	25.999	36.9532	81.9044	75.6903	77.2503	80.204	82.1116	72.3381
86.2	64.4019	83.3995	67.5403	80.9637	82.6274	88.17	46.6442	45.28	46.661	47.9828	45.6829	45.7302	43.7713	41.7192	44.6294	45.7799	30.0089	40.1428	38.8169	29.9303	36.0836	32.3558	19.3886	34.4064	36.898	25.9226	37.0246	81.8314	75.5572	77.0787	80.1699	82.0857	72.2505
86.3	64.5439	83.3162	67.6239	80.9256	82.7658	88.0914	46.6434	45.4383	46.5304	47.9984	45.6208	45.6513	43.6836	41.8689	44.9116	45.8155	30.0614	40.1128	38.8876	30.0002	36.1034	32.4386	19.507	34.5542	36.84	25.7494	37.0988	81.8044	75.5	76.884	80.2157	82.0218	72.228
86.4	64.5978	83.3856	67.7222	80.8079	82.8257	88.0352	46.7024	45.566	46.4475	47.9899	45.5403	45.508	43.5695	42.1206	45.0597	45.8304	30.1398	40.1112	38.9622	30.0807	36.0582	32.5146	19.6279	34.6824	36.7898	25.6067	37.0876	81.8034	75.4245	76.7216	80.2718	81.804	72.1055
86.5	64.563	83.4759	67.8727	80.783	82.6769	87.9221	46.7434	45.6059	46.4786	48.0088	45.4914	45.4155	43.4116	42.286	45.1124	45.8558	30.1553	40.0722	38.9742	30.1758	36.0632	32.4841	19.7528	34.8405	36.783	25.5462	37.0502	81.855	75.3552	76.6441	80.3091	81.6472	71.9894
86.6	64.4608	83.5382	67.8767	80.7832	82.3915	87.8002	46.79	45.5461	46.6001	47.8666	45.4405	45.4002	43.3	42.3684	45.2126	45.91	30.1541	39.9353	39.0016	30.1997	36.0341	32.364	19.8562	34.9585	36.7972	25.553	36.9515	81.8665	75.3523	76.6444	80.3715	81.4637	71.8808
86.7	64.3554	83.652	67.8383	80.7881	81.9529	87.6729	46.9551	45.5257	46.7606	47.7519	45.3869	45.3349	43.2813	42.4044	45.0913	45.9753	30.1132	39.828	39.0325	30.2405	36.0348	32.1673	19.9361	35.0396	36.7125	25.5634	36.7822	81.8571	75.3452	76.7296	80.4958	81.292	71.8837
86.8	64.2565	83.7186	67.8224	80.7472	81.5157	87.5672	47.1298	45.3299	46.8272	47.7684	45.2894	45.3155	43.221	42.3919	44.9256	46.0496	29.963	39.6909	39.0434	30.24	35.9729	31.9916	19.925	35.0091	36.6785	25.6129	36.605	81.7797	75.1921	76.788	80.5561	81.1455	71.917
86.9	64.1731	83.8043	67.6926	80.7726	81.1556	87.4485	47.2573	45.1347	46.8976	47.858	45.2094	45.3103	43.2289	42.2459	44.81	46.1134	29.7281	39.5204	39.083	30.2573	36.0117	31.7824	19.8362	34.884	36.6421	25.6952	36.4442	81.5937	74.993	76.8432	80.5365	81.1322	71.997
87	64.1452	83.8776	67.5102	80.7768	81.0681	87.3866	47.3994	45.0084	46.9336	47.8886	45.1864	45.2724	43.2403	42.098	44.7385	46.109	29.498	39.4231	39.0651	30.2462	36.1016	31.6613	19.7364	34.6484	36.538	25.7588	36.3097	81.3362	74.788	76.8749	80.4925	81.1815	72.1657
87.1	64.125	83.9247	67.4526	80.8054	81.1368	87.3317	47.5916	44.8618	46.8788	48.0668	45.2046	45.3062	43.2601	41.9787	44.6034	46.0144	29.332	39.3837	38.9835	30.2166	36.2368	31.6698	19.6319	34.4037	36.4154	25.8243	36.2856	81.2142	74.5638	76.932	80.4549	81.2922	72.3319
87.2	64.0794	83.9103	67.4452	80.9184	81.3853	87.3524	47.6454	44.7776	46.7393	48.2626	45.3076	45.4313	43.1929	41.9048	44.655	45.916	29.2888	39.4411	38.9083	30.2022	36.3312	31.7452	19.5074	34.1413	36.4191	25.9597	36.2938	81.1626	74.2914	77.104	80.3654	81.392	72.3913
87.3	63.9296	83.9398	67.4159	81.0438	81.7456	87.3906	47.5857	44.8208	46.6216	48.3286	45.4666	45.535	43.2385	41.8706	44.7103	45.8264	29.3429	39.5396	38.7961	30.2132	36.5119	31.7661	19.5145	33.9496	36.4203	26.0668	36.2766	81.1322	74.1233	77.2576	80.3552	81.5911	72.3323
87.4	63.9253	83.9117	67.4337	81.0798	82.1285	87.444	47.4899	44.8023	46.5795	48.3179	45.6664	45.661	43.2934	41.926	44.7482	45.7139	29.5172	39.6275	38.658	30.1359	36.6754	31.7168	19.553	33.896	36.3574	26.1417	36.3216	81.2624	73.9741	77.3118	80.5181	81.7036	72.2875
87.5	63.9216	83.805	67.3659	80.9822	82.3742	87.5249	47.3786	44.7561	46.5683	48.2857	45.8506	45.8414	43.3664	42.0348	44.7948	45.5833	29.7396	39.6044	38.6292	30.0197	36.778	31.6819	19.4871	33.9374	36.319	26.2115	36.3061	81.5182	73.8804	77.3817	80.6276	81.7256	72.1418
87.6	63.9688	83.7499	67.2019	80.8571	82.5294	87.5922	47.2054	44.7756	46.6713	48.18	46.0235	45.9368	43.4759	42.1092	44.8723	45.6092	29.9263	39.6078	38.6775	29.9629	36.8	31.6171	19.4572	34	36.3602	26.1949	36.239	81.5459	73.8512	77.4243	80.6805	81.6433	71.9847
87.7	64.0316	83.6188	66.9483	80.6309	82.5341	87.5567	47.0855	44.7604	46.8959	48.0534	46.087	45.948	43.646	42.1249	44.9153	45.6475	30.029	39.5142	38.6932	29.8486	36.8091	31.5652	19.4443	34.0508	36.4246	26.0644	36.2002	81.4919	73.9216	77.3607	80.869	81.6102	71.89
87.8	64.2144	83.3937	66.7307	80.3716	82.4482	87.5063	47.0398	44.6294	47.1465	47.9809	46.0842	45.9094	43.7342	42.0546	44.9753	45.6825	30.1001	39.4131	38.7344	29.7322	36.776	31.5837	19.3283	34.122	36.4504	25.9054	36.1936	81.458	74.0182	77.3309	81.0042	81.4918	71.85
87.9	64.2348	83.2657	66.6195	80.2315	82.4489	87.5022	47.0222	44.5928	47.2779	47.9428	46.036	45.7799	43.7608	41.9283	45.0856	45.7236	30.1025	39.3249	38.7474	29.6741	36.6992	31.7225	19.1814	34.1828	36.5865	25.74	36.1811	81.3058	74.1689	77.3648	80.889	81.4464	71.7781
88	64.1104	83.2351	66.6102	80.2192	82.544	87.457	46.9538	44.5501	47.305	47.895	45.9674	45.6072	43.7284	41.7259	45.1874	45.8822	30.0523	39.3438	38.6858	29.6512	36.6488	31.8016	19.1395	34.2088	36.7811	25.5616	36.2577	81.0164	74.2381	77.3755	80.8004	81.4144	71.6957
88.1	63.9404	83.082	66.6619	80.2534	82.6862	87.4376	46.9464	44.5523	47.2349	47.8986	45.833	45.462	43.6259	41.5793	45.2597	45.9152	30.0306	39.3777	38.6171	29.6053	36.63	31.8574	19.0704	34.1785	36.8625	25.4278	36.3886	80.9246	74.2839	77.3613	80.73	81.5292	71.6173
88.2	63.81	83.104	66.811	80.4165	82.8675	87.4473	46.9989	44.5162	47.1236	47.8809	45.7346	45.3227	43.4902	41.5151	45.1811	45.9088	30.0031	39.4512	38.61	29.64	36.591	31.888	19.0115	34.2026	36.8301	25.3749	36.4921	81.0797	74.3418	77.3636	80.3991	81.727	71.4777
88.3	63.5922	83.1972	66.9624	80.5752	83.1498	87.5232	47.0516	44.6429	46.9883	47.8209	45.68	45.2521	43.4014	41.5164	45.0754	45.8603	29.9207	39.4965	38.5645	29.6868	36.4463	31.9102	19.049	34.2429	36.8716	25.3978	36.6508	81.2417	74.3223	77.355	80.0461	81.971	71.3989
88.4	63.5021	83.1858	67.019	80.7183	83.2258	87.56	47.1677	44.7285	46.9737	47.7964	45.6746	45.2462	43.3641	41.5152	44.872	45.8378	29.8507	39.6077	38.5641	29.7339	36.2775	31.9039	19.1727	34.2951	36.8374	25.4438	36.7726	81.4138	74.2297	77.3305	79.897	82.1073	71.3611
88.5	63.6808	83.1758	67.1181	80.9534	83.2121	87.6832	47.4282	44.8668	47.0213	47.8172	45.6677	45.262	43.3897	41.5646	44.5988	45.736	29.7496	39.7166	38.582	29.8168	36.0783	31.9024	19.2949	34.4064	36.7966	25.4994	36.8198	81.568	74.2671	77.2373	79.8436	82.2118	71.433
88.6	63.8803	83.3338	67.2092	81.2014	83.1217	87.6804	47.6405	44.9077	47.0972	47.759	45.7344	45.2667	43.4227	41.5852	44.3302	45.7034	29.6097	39.7585	38.548	29.8368	35.9417	31.8597	19.4418	34.6226	36.8791	25.5902	36.813	81.6566	74.3052	77.1365	79.8743	82.2196	71.5102
88.7	64.0298	83.4466	67.2835	81.2999	82.9643	87.7167	47.7816	44.9807	47.0612	47.7039	45.8135	45.3166	43.4914	41.4426	44.264	45.7765	29.4982	39.8209	38.4472	29.7804	35.813	31.7971	19.611	34.8566	37.0896	25.6708	36.8262	81.5151	74.212	77.0768	80.1024	82.0148	71.6403
88.8	64.2834	83.5283	67.3419	81.5099	82.6589	87.6362	47.8688	45.0119	46.9843	47.6503	45.8939	45.3202	43.5584	41.2214	44.2522	45.8993	29.4638	39.9124	38.4235	29.6895	35.7889	31.7448	19.7061	35.0547	37.2145	25.7373	36.7564	81.4128	74.1302	76.984	80.287	81.6924	71.679
88.9	64.5222	83.6762	67.4365	81.7661	82.49	87.5225	47.8937	45.003	46.7878	47.563	45.8992	45.3976	43.6165	41.047	44.3348	46.0141	29.4253	39.9621	38.4108	29.6042	35.8197	31.6949	19.7481	35.1401	37.2973	25.7571	36.6683	81.3171	74.1285	76.9254	80.3451	81.4148	71.6938
89	64.6187	83.7608	67.4284	81.8532	82.2898	87.3336	47.7319	44.8527	46.6396	47.5176	45.9205	45.4676	43.6535	40.8808	44.5455	46.1871	29.483	39.932	38.4059	29.4894	35.9092	31.683	19.8292	35.0808	37.3376	25.8089	36.6137	81.307	74.0853	76.9517	80.3154	81.1698	71.6552
89.1	64.7098	83.7499	67.4569	81.8552	82.0839	87.3788	47.5046	44.7433	46.586	47.5309	45.9652	45.5578	43.6949	40.7618	44.7947	46.3251	29.592	39.9996	38.4057	29.463	35.9163	31.7153	19.8868	34.9534	37.2754	25.7921	36.5741	81.3245	74.0484	77.0316	80.1396	80.9518	71.6252
89.2	64.8825	83.7256	67.516	81.9337	81.9929	87.4798	47.2809	44.696	46.6783	47.5579	45.9408	45.6478	43.7	40.8607	44.9509	46.2784	29.6594	39.9937	38.5008	29.4738	35.96	31.8072	19.9133	34.774	37.1234	25.7917	36.5044	81.3648	74.2382	77.0037	79.8374	80.8635	71.6815
89.3	64.925	83.7308	67.6153	81.7795	81.9973	87.659	47.0916	44.6158	46.8352	47.6682	45.9156	45.7967	43.7054	41.0542	45.0452	46.1473	29.7235	39.9703	38.556	29.5041	36.0184	31.8124	19.9624	34.5462	37.0538	25.7402	36.4521	81.3158	74.4868	77.1263	79.6343	80.9782	71.8682
89.4	64.9344	83.7028	67.6363	81.4594	81.9143	87.8672	46.8908	44.6286	47.0193	47.7681	45.9538	45.9449	43.7157	41.2158	45.0704	46.038	29.8114	39.974	38.5646	29.5317	36.0721	31.8324	20.0112	34.3894	37.0936	25.7012	36.4469	81.3234	74.6621	77.165	79.5733	81.2208	72.0213
89.5	65.0007	83.7171	67.6435	81.1938	81.8556	88.0341	46.8346	44.8046	47.1123	47.7704	45.935	46.1229	43.7525	41.3261	45.0553	45.9109	29.8331	40.0206	38.5673	29.575	36.0676	31.8447	19.9449	34.3172	37.143	25.599	36.3985	81.2812	74.7815	77.1948	79.5233	81.532	72.1512
89.6	65.093	83.7505	67.6204	81.0342	81.7574	88.1093	46.8891	45.0352	47.0956	47.7312	45.7824	46.2453	43.7896	41.3654	44.9865	45.8038	29.836	39.9432	38.592	29.5316	36.133	31.8317	19.8777	34.2369	37.178	25.592	36.3088	81.2604	74.861	77.2293	79.5445	81.8577	72.3808
89.7	65.027	83.7399	67.5823	80.897	81.5933	88.0604	46.9418	45.2292	46.9689	47.6332	45.6373	46.2983	43.7672	41.2745	44.9038	45.821	29.9203	39.8989	38.552	29.4816	36.2332	31.7744	19.8006	34.2186	37.2378	25.5072	36.2067	81.2834	74.7028	77.2886	79.7179	82.198	72.4087
89.8	65.0444	83.679	67.4986	80.8881	81.3442	87.9262	47.0292	45.4217	46.7692	47.4428	45.4866	46.309	43.6858	41.2203	44.8622	45.9714	29.9516	39.8877	38.4947	29.4794	36.2484	31.8143	19.7312	34.2676	37.237	25.4286	36.0996	81.3576	74.5002	77.1212	79.9256	82.3883	72.2868
89.9	64.9729	83.5699	67.4979	80.9307	81.2274	87.7288	47.0802	45.5504	46.5941	47.2128	45.3178	46.2008	43.5825	41.1989	44.8554	46.101	30.003	39.8448	38.4562	29.5012	36.2526	31.786	19.6486	34.3078	37.1577	25.3536	36.0072	81.3981	74.3846	76.9604	80.0366	82.4545	72.2845
90	64.8042	83.4022	67.6232	80.9694	81.2528	87.6306	47.0894	45.548	46.4933	47.0406	45.205	46.0496	43.4665	41.293	44.8272	46.1898	30.1158	39.8355	38.4373	29.5083	36.3172	31.6916	19.6188	34.3812	37.0469	25.3529	36	81.5425	74.3205	76.8328	80.1056	82.3914	72.2691
90.1	64.5627	83.2742	67.6833	80.8567	81.466	87.402	47.0703	45.3756	46.3455	46.9388	45.2006	45.9272	43.3828	41.4692	44.7982	46.266	30.1868	39.8869	38.4566	29.5861	36.3496	31.6474	19.6554	34.4383	37.0121	25.2948	36.055	81.6117	74.3757	76.658	80.2354	82.25	72.0983
90.2	64.4518	83.1317	67.5778	80.6743	81.8072	87.2803	47.0632	45.1154	46.3138	46.944	45.2897	45.8653	43.4179	41.7458	44.7398	46.3477	30.2008	39.9734	38.4911	29.675	36.3301	31.6213	19.7218	34.4003	36.9679	25.3118	36.1466	81.6622	74.6194	76.5714	80.3123	82.0601	72.0432
90.3	64.24	83.0455	67.4994	80.5218	82.3246	87.3131	46.969	44.845	46.4369	47.0489	45.3672	45.819	43.4553	41.971	44.6893	46.3213	30.2265	40.0153	38.5279	29.7456	36.3525	31.6093	19.7782	34.3314	36.9444	25.3591	36.2571	81.7752	74.8804	76.6868	80.2986	81.9169	72.0312
90.4	64.1718	83.027	67.3634	80.4867	82.7628	87.4602	46.9477	44.5947	46.6354	47.2884	45.3805	45.8108	43.5192	42.1736	44.6449	46.2717	30.1954	40.0654	38.55	29.749	36.3398	31.6708	19.8235	34.2803	36.9825	25.4361	36.2956	81.9683	75.1102	76.9058	80.3255	81.7768	71.9342
90.5	64.1625	83.0824	67.1462	80.474	83.0734	87.5516	46.9122	44.4314	46.7996	47.5422	45.3117	45.8307	43.5101	42.2716	44.5554	46.246	30.0884	40.0719	38.5748	29.7128	36.3081	31.8451	19.9267	34.2007	37.1036	25.4503	36.2519	82.0473	75.3332	77.0144	80.3452	81.7138	71.9049
90.6	64.2247	82.9978	66.9791	80.5937	83.2763	87.7409	46.8899	44.4392	47.0246	47.7469	45.1408	45.8526	43.4697	42.2564	44.5648	46.1666	29.9962	40.0982	38.6093	29.6621	36.2706	32.0164	19.9748	34.208	37.1594	25.4765	36.164	82.1971	75.4667	77.1522	80.2699	81.7234	71.9144
90.7	64.2119	82.9461	66.9516	80.7551	83.3705	87.8548	46.8388	44.5589	47.0576	47.8485	44.9353	45.79	43.4052	42.0524	44.688	46.0122	29.8553	40.05	38.6477	29.6068	36.2418	32.194	19.9801	34.3129	37.2165	25.4508	36.1148	82.3366	75.3843	77.1568	80.1088	81.7001	71.9402
90.8	64.1978	82.8675	66.9254	80.9245	83.24	87.9253	46.8981	44.6988	46.8961	47.8306	44.8142	45.703	43.3847	41.7979	44.7725	45.8901	29.7469	40.0505	38.7121	29.488	36.2898	32.2797	19.9944	34.4238	37.2393	25.4425	36.0976	82.2943	75.2832	76.9503	79.9873	81.5546	71.9988
90.9	64.0259	82.8417	66.9241	80.9763	83.079	87.9127	47.0118	44.8654	46.6564	47.6662	44.8287	45.6555	43.3233	41.5594	44.9108	45.8141	29.6429	40.037	38.7942	29.3867	36.409	32.3222	20.0512	34.4871	37.2252	25.4174	36.1963	82.1683	75.0933	76.6073	79.7774	81.4064	71.9894
91	63.7689	82.8221	66.9006	81.0167	82.9314	87.9028	47.1504	45.0123	46.4789	47.5244	44.9396	45.5689	43.3462	41.3258	45.0921	45.6892	29.602	40.0193	38.867	29.3546	36.4948	32.3184	19.9818	34.5372	37.1466	25.4135	36.3889	82.2046	74.8135	76.4011	79.6174	81.277	71.9232
91.1	63.4179	82.9675	66.9509	80.9927	82.7019	87.9616	47.2597	45.139	46.4047	47.4119	45.2318	45.5103	43.3591	41.2054	45.1655	45.6898	29.5901	39.9794	38.864	29.3354	36.6091	32.314	19.8648	34.502	37.0809	25.3851	36.5741	82.1925	74.4254	76.1831	79.4882	81.0908	71.8986
91.2	63.1024	83.1686	67.0252	80.9529	82.4274	88.0613	47.3998	45.1989	46.5995	47.3556	45.5168	45.5125	43.3266	41.2539	45.1255	45.7605	29.7046	39.9464	38.8178	29.3432	36.7383	32.3019	19.735	34.3914	37.0002	25.402	36.717	82.1902	74.1718	76.0726	79.4164	80.9501	71.8626
91.3	63.0095	83.4726	67.041	80.9106	82.3499	88.0433	47.4495	45.1538	46.9913	47.3624	45.6785	45.4842	43.352	41.324	45.119	45.8272	29.7948	39.8176	38.7696	29.4266	36.7529	32.3598	19.576	34.3003	36.9126	25.3977	36.7884	82.2399	73.9267	76.1615	79.3505	80.9018	71.8154
91.4	63.114	83.6709	67.0604	80.9369	82.231	88.0758	47.3257	44.998	47.3878	47.4429	45.7328	45.3223	43.3942	41.3309	45.0368	45.7927	29.8985	39.6575	38.71	29.5864	36.7134	32.4932	19.3948	34.26	36.7946	25.4305	36.736	82.253	73.8173	76.3278	79.4307	80.8948	71.8657
91.5	63.3779	83.748	67.13	81.0131	82.1127	88.126	47.1597	44.8325	47.7002	47.4342	45.7146	45.1512	43.4637	41.4005	44.974	45.7848	29.9772	39.5487	38.5654	29.7298	36.7138	32.5769	19.336	34.2564	36.7103	25.493	36.6643	82.0704	73.8054	76.4526	79.5377	80.9058	71.9229
91.6	63.7889	83.7232	67.1221	81.1857	82.0754	88.0832	47.0312	44.6183	47.8741	47.3475	45.5379	44.9229	43.5935	41.4169	44.8818	45.7044	30.0255	39.4602	38.4318	29.8763	36.646	32.606	19.3306	34.2622	36.6703	25.5772	36.63	81.93	73.8987	76.5442	79.7088	81.0725	71.93
91.7	64.1958	83.6034	67.0741	81.3961	82.1666	87.9731	46.9399	44.3952	47.8245	47.2934	45.3425	44.714	43.7253	41.3924	44.8486	45.5807	29.9145	39.4561	38.3196	29.946	36.5236	32.5558	19.3785	34.284	36.6835	25.6619	36.5515	81.7964	74.0035	76.7067	79.9293	81.3095	71.8551
91.8	64.4062	83.2712	67.0994	81.6233	82.2051	87.9585	46.9251	44.287	47.5912	47.249	45.2126	44.5936	43.715	41.3646	44.814	45.4766	29.8084	39.574	38.1483	30.012	36.4354	32.4167	19.4352	34.2675	36.7692	25.7542	36.5235	81.745	74.0812	76.7768	80.156	81.628	71.7621
91.9	64.4196	82.9777	67.2071	81.8366	82.3041	87.9264	47.0664	44.3544	47.3614	47.1691	45.1331	44.7205	43.6788	41.4464	44.7948	45.4555	29.726	39.7248	37.9796	30.0671	36.3736	32.1454	19.4859	34.1947	36.8765	25.7654	36.5908	81.7419	74.0325	76.848	80.1996	81.9645	71.595
92	64.3341	82.7492	67.2946	81.9362	82.42	87.9286	47.2372	44.4447	47.1561	47.1336	45.157	44.906	43.5589	41.4428	44.7345	45.5053	29.661	39.8098	37.9766	30.101	36.2578	31.9584	19.4552	34.0637	36.9457	25.7413	36.5683	81.7914	73.9256	76.8393	80.2663	82.2466	71.3998
92.1	64.1766	82.5206	67.3716	81.8888	82.5397	87.845	47.3166	44.4934	46.9557	47.1946	45.2511	45.1618	43.3758	41.4364	44.7823	45.5054	29.5889	39.8747	38.0396	30.0516	36.2127	31.82	19.4071	33.9754	37.0114	25.6686	36.5602	81.8536	73.8775	76.9646	80.3	82.3287	71.2142
92.2	64.1495	82.3892	67.3909	81.7511	82.554	87.7615	47.3554	44.5651	46.8274	47.1838	45.3292	45.5266	43.2363	41.4058	44.8187	45.5542	29.6751	39.9109	38.1843	30.0206	36.1957	31.7902	19.3249	33.8945	36.966	25.558	36.6281	81.9337	73.8816	77.0038	80.3272	82.301	71.1328
92.3	64.1988	82.4014	67.2776	81.506	82.4824	87.773	47.3157	44.6736	46.7172	47.1698	45.4298	45.8917	43.1708	41.3944	44.8057	45.6308	29.7652	39.8851	38.4452	29.923	36.2151	31.8686	19.2797	33.8364	36.8775	25.4184	36.6723	81.9451	74.0748	77.0612	80.3441	82.2182	71.1179
92.4	64.3921	82.3813	66.9661	81.2512	82.3974	87.7612	47.2005	44.6261	46.5689	47.2776	45.531	46.0752	43.1667	41.2512	44.7716	45.734	29.8581	39.9178	38.7055	29.754	36.1701	32.026	19.2739	33.8668	36.8142	25.3153	36.6663	81.9488	74.3397	77.139	80.5143	82.0617	71.2032
92.5	64.5823	82.4703	66.6484	81.0929	82.2681	87.6102	47.0796	44.5271	46.4119	47.4161	45.5367	46.1747	43.2044	41.1573	44.8139	45.7707	29.9064	39.9724	38.8006	29.6626	36.1464	32.1972	19.3388	33.9869	36.7754	25.2115	36.7692	82.0226	74.6002	77.2104	80.5906	81.8625	71.3894
92.6	64.7608	82.6969	66.356	80.9983	82.1724	87.619	47.0026	44.4743	46.2785	47.5651	45.5219	46.1854	43.2683	41.0672	44.8495	45.8811	29.9743	40.0105	38.8211	29.6424	36.0734	32.3374	19.3858	34.0817	36.6949	25.2068	36.8718	82.0188	74.759	77.1173	80.6493	81.8183	71.6673
92.7	64.7771	82.835	66.2634	80.921	82.101	87.6488	46.9191	44.4358	46.1016	47.806	45.5375	45.9917	43.3349	41.0109	44.87	45.9609	29.9599	40.0491	38.731	29.7261	36.0451	32.3706	19.4393	34.1997	36.7234	25.2143	36.9149	81.977	74.7373	76.9777	80.6904	81.7679	71.8872
92.8	64.704	82.9236	66.4037	80.8405	81.9985	87.4452	46.8875	44.3391	46.0141	48.0561	45.4268	45.661	43.454	40.9727	44.9572	45.9988	29.9638	40.0738	38.5166	29.8344	35.9838	32.2891	19.4818	34.3744	36.773	25.2714	36.9464	82.0341	74.4803	76.8029	80.7663	81.6631	71.974
92.9	64.6438	83.1158	66.6877	80.6669	81.8955	87.3045	46.9118	44.3337	46.0053	48.2033	45.2544	45.3456	43.5386	41.114	45.0931	45.9755	29.955	39.9904	38.3041	29.9751	36.0586	32.191	19.5202	34.4507	36.7674	25.3653	36.9626	82.154	74.2864	76.5074	80.7798	81.4942	72.0125
93	64.6557	83.2576	66.9562	80.4644	81.8535	87.3136	46.9773	44.3786	46.0701	48.2474	45.0977	45.0628	43.601	41.3326	45.1553	45.9485	29.9667	39.9573	38.1772	30.0028	36.17	32.0033	19.5256	34.4465	36.7392	25.471	36.871	82.2174	74.1548	76.3372	80.8448	81.373	72.0379
93.1	64.6392	83.1461	67.2248	80.3021	81.7855	87.3794	47.0572	44.5338	46.2388	48.1246	44.9385	44.8492	43.6942	41.529	45.1307	45.8694	29.9885	39.9751	38.0474	30.0279	36.3198	31.8239	19.6186	34.4134	36.7472	25.5002	36.7178	82.3208	74.1106	76.2581	80.905	81.1552	72.0192
93.2	64.5741	83.0443	67.3627	80.2124	81.7622	87.5389	47.1472	44.6855	46.5876	47.9234	44.77	44.728	43.7918	41.6809	45.1115	45.7748	30.005	39.9534	37.9317	29.9364	36.3744	31.7586	19.7278	34.3674	36.7472	25.5253	36.59	82.3143	74.2834	76.1522	80.901	81.0099	72.096
93.3	64.5612	82.9706	67.3636	80.2146	81.9428	87.8995	47.2402	44.8636	46.9461	47.6566	44.748	44.7856	43.8222	41.853	45.054	45.6469	29.9764	39.9898	37.8583	29.8032	36.4125	31.8756	19.8107	34.2796	36.7108	25.5104	36.4911	82.1934	74.5898	76.1732	80.8547	80.9431	72.3287
93.4	64.4094	82.7509	67.3651	80.3226	82.161	88.1752	47.3087	44.9645	47.2322	47.3794	44.807	44.8796	43.8458	41.8545	44.9458	45.5534	29.9412	40.1097	37.8784	29.6743	36.3206	31.983	19.8421	34.2815	36.7	25.4995	36.385	81.9777	74.7168	76.4208	80.893	81.0611	72.5326
93.5	64.1227	82.4826	67.3956	80.433	82.3049	88.3284	47.3371	45.0662	47.4043	47.1762	44.9007	45.1125	43.9002	41.6807	44.874	45.4759	29.961	40.1567	37.89	29.5937	36.1742	32.1165	19.8382	34.3179	36.6746	25.508	36.3403	81.7909	74.8413	76.6203	80.9148	81.1476	72.5919
93.6	63.8808	82.4512	67.401	80.5732	82.4226	88.2583	47.4593	45.0363	47.4781	47.1928	45.0032	45.3412	43.903	41.5729	44.8812	45.4546	29.9615	40.1718	37.9262	29.5048	35.9884	32.2566	19.7614	34.438	36.6152	25.5364	36.308	81.553	74.8848	76.7546	80.8671	81.2576	72.4606
93.7	63.7376	82.3964	67.3739	80.7552	82.4149	88.1272	47.5518	45.0111	47.3496	47.2777	45.1515	45.5328	43.8725	41.5348	44.9018	45.5074	29.9913	40.2293	38.0007	29.4878	35.9148	32.3824	19.6632	34.5619	36.563	25.6001	36.2705	81.4562	74.7318	76.9587	80.8645	81.327	72.1979
93.8	63.6368	82.3689	67.3404	80.9124	82.2567	87.8097	47.6056	44.9578	47.1372	47.4458	45.2725	45.613	43.8077	41.4084	44.9008	45.6254	30.0446	40.2342	38.1364	29.6033	35.8636	32.3186	19.5579	34.6117	36.586	25.6663	36.2403	81.3717	74.4596	77.0136	80.7579	81.3397	71.8033
93.9	63.6952	82.4884	67.2172	81.0959	82.1232	87.4909	47.6646	45.018	46.9363	47.6258	45.3864	45.6516	43.727	41.3321	44.9379	45.7198	30.0208	40.2003	38.1251	29.7081	35.8374	32.2867	19.468	34.574	36.658	25.6441	36.2668	81.252	74.432	76.9115	80.4856	81.2351	71.4456
94	63.9148	82.6456	67.0376	81.282	82.0682	87.3049	47.7594	45.0887	46.802	47.8192	45.3984	45.5846	43.6378	41.3756	44.9116	45.8552	29.9243	40.2126	38.1224	29.8505	35.8671	32.255	19.423	34.4881	36.868	25.5947	36.3275	81.1216	74.4156	76.8823	80.1618	81.2121	71.2405
94.1	64.1307	82.7434	66.8022	81.3869	82.0258	87.3459	47.7374	45.2102	46.6178	47.9	45.411	45.5571	43.5629	41.3302	44.8948	45.9476	29.8643	40.2136	38.1274	29.999	35.9595	32.2276	19.3818	34.3427	37.0784	25.5671	36.4052	81.1117	74.4578	76.9232	79.9466	81.192	71.2894
94.2	64.329	83.0348	66.5788	81.3856	82.0351	87.406	47.7826	45.2834	46.5305	47.8615	45.3353	45.5177	43.5206	41.2139	44.8834	45.967	29.7974	40.1466	38.1362	30.1454	36.0525	32.1793	19.3509	34.1735	37.1978	25.5277	36.519	81.12	74.6597	76.9869	79.7634	81.2664	71.382
94.3	64.4983	83.3162	66.3978	81.3662	82.1001	87.6869	47.8623	45.3293	46.5166	47.6968	45.219	45.4491	43.5725	41.1573	44.9232	45.9463	29.7446	40.0593	38.1215	30.2398	36.1736	32.2256	19.3985	34.0904	37.2117	25.4876	36.6529	81.2645	74.9442	77.0649	79.7317	81.3655	71.5472
94.4	64.5275	83.5212	66.2925	81.2911	82.1672	88.1147	47.8864	45.269	46.573	47.5808	45.036	45.4333	43.6307	41.1153	44.9398	45.9163	29.8195	40.013	38.1884	30.36	36.3116	32.2776	19.4807	34.1058	37.1624	25.5288	36.7997	81.5348	74.9877	77.1844	79.8035	81.4937	71.7312
94.5	64.4451	83.6595	66.2666	81.1617	82.1802	88.4628	47.8441	45.189	46.6516	47.4358	45.0434	45.3476	43.6267	41.0536	45.0473	45.813	29.8841	39.9285	38.2478	30.4211	36.4218	32.3228	19.5558	34.1968	36.9643	25.5921	36.8835	81.7907	74.9832	77.069	80.0173	81.6036	71.9064
94.6	64.3693	83.7129	66.382	81.0397	82.2314	88.6463	47.7924	45.0497	46.7913	47.2042	45.0857	45.1278	43.5805	41.1116	45.0533	45.7814	29.9005	39.8389	38.3448	30.504	36.4773	32.307	19.6266	34.2812	36.8425	25.5995	37.0032	81.915	74.8983	76.8638	80.1923	81.67	71.9118
94.7	64.376	83.5762	66.6188	80.911	82.3413	88.7236	47.6411	44.9996	46.9131	47.0563	45.1692	45.0088	43.4774	41.2534	44.9877	45.8307	29.9436	39.7976	38.4092	30.5296	36.428	32.2918	19.7252	34.4021	36.838	25.5503	37.0803	82.0776	74.7027	76.5783	80.3564	81.6016	71.93
94.8	64.3433	83.418	66.7937	80.7896	82.3826	88.6967	47.4479	44.9818	46.9695	47.0401	45.2511	44.9626	43.3108	41.3815	44.9179	45.9018	29.956	39.8248	38.4344	30.4909	36.3048	32.258	19.7584	34.5122	36.915	25.5246	37.0708	82.1062	74.4755	76.3764	80.5602	81.5177	71.9908
94.9	64.3507	83.2156	67.0318	80.6905	82.3403	88.514	47.2983	45.0152	46.9664	46.8956	45.3732	44.8854	43.2474	41.5161	44.827	46.0317	29.9119	39.8089	38.3893	30.4191	36.2082	32.1391	19.7468	34.5664	36.9963	25.4635	36.9509	82.1098	74.3835	76.1737	80.8191	81.4785	71.9912
95	64.4482	83.1056	67.2622	80.6824	82.4086	88.3795	47.1371	45.0199	46.8955	46.7955	45.3639	44.9064	43.2856	41.6542	44.6698	46.1964	29.9074	39.8329	38.3117	30.3504	36.1044	32.0288	19.735	34.5488	37.1142	25.3369	36.8154	82.0561	74.2368	76.2328	80.9856	81.3574	71.8258
95.1	64.5115	83.1379	67.385	80.6305	82.4607	88.3139	47.0281	45.0639	46.8344	46.8349	45.3286	45.0316	43.4168	41.6909	44.6126	46.2253	29.9344	39.8992	38.1464	30.1978	36.0176	31.9999	19.7465	34.5021	37.1298	25.2856	36.6215	82.0598	74.2045	76.445	81.1434	81.35	71.7947
95.2	64.4614	83.2364	67.301	80.6318	82.5724	88.4248	46.9924	45.0449	46.7363	46.8701	45.3108	45.0689	43.5452	41.621	44.615	46.1796	29.8819	39.9814	38.0005	30.0663	35.976	31.9002	19.6914	34.3985	36.9983	25.338	36.4572	81.922	74.2106	76.7546	81.2232	81.4387	71.7792
95.3	64.3967	83.2808	67.2467	80.7098	82.766	88.455	47.0282	44.9872	46.634	46.842	45.2953	45.0981	43.6795	41.5743	44.5273	46.1192	29.8388	40.0888	37.9371	29.9504	36.0087	31.7764	19.6149	34.2473	36.8026	25.3811	36.3682	81.8138	74.2117	77.0048	81.2097	81.5217	71.6523
95.4	64.3321	83.4222	67.1008	80.7866	82.9076	88.4652	47.0591	44.9182	46.5439	47.0171	45.2583	45.1827	43.6939	41.5317	44.4822	45.9755	29.7892	40.2082	37.9607	29.8217	36.0658	31.7646	19.5891	34.0933	36.6858	25.446	36.3603	81.6809	74.1481	77.2532	81.066	81.5151	71.5599
95.5	64.209	83.5016	66.925	80.8091	82.9126	88.4266	47.0865	44.8408	46.4467	47.1765	45.2176	45.2048	43.6238	41.4762	44.4916	45.8517	29.745	40.3062	38.0524	29.6968	36.1435	31.8098	19.5676	33.9959	36.6059	25.5997	36.4037	81.6941	74.1438	77.3685	80.9298	81.6376	71.6691
95.6	64.1291	83.4562	66.8277	80.9637	82.9652	88.428	47.0676	44.7406	46.3198	47.3096	45.1524	45.1721	43.4596	41.4246	44.4318	45.8498	29.6746	40.412	38.1842	29.6585	36.2654	31.8435	19.5627	34.005	36.5692	25.6828	36.4828	81.706	74.0501	77.3419	80.7875	81.6204	71.7422
95.7	64.1148	83.4098	66.831	81.0615	82.9358	88.3389	47.0177	44.644	46.236	47.4349	45.0706	45.2046	43.288	41.4372	44.4281	45.8582	29.6978	40.4932	38.2926	29.644	36.4202	31.9534	19.637	34.0589	36.6716	25.6558	36.4923	81.7616	73.9467	77.2608	80.733	81.5704	71.7704
95.8	64.2175	83.3684	66.8086	81.0168	82.8079	88.3383	46.8978	44.6304	46.2579	47.5921	45.0218	45.2491	43.1162	41.4354	44.5819	45.8188	29.7163	40.4884	38.2266	29.6595	36.538	32.0598	19.7448	34.1848	36.7904	25.607	36.4674	81.8244	73.8626	77.1634	80.6553	81.5832	71.8516
95.9	64.4243	83.2057	66.7423	80.9106	82.8814	88.4538	46.7856	44.6262	46.2938	47.5657	45.0111	45.1973	42.9469	41.3932	44.7853	45.8726	29.766	40.4804	38.0777	29.679	36.5806	32.0664	19.8157	34.3	36.8092	25.5725	36.4638	81.9064	73.7989	77.0071	80.6242	81.5825	71.903
96	64.6068	83.0095	66.7075	80.787	82.9999	88.4525	46.7782	44.6715	46.3798	47.5382	45.0892	45.1386	42.7691	41.356	44.9524	45.8353	29.8109	40.4483	37.9254	29.7312	36.6048	31.9834	19.8371	34.3676	36.7437	25.4921	36.4391	81.8677	73.766	76.8316	80.5334	81.4394	71.7856
96.1	64.7502	82.9269	66.616	80.5462	83.0386	88.3155	46.7753	44.7485	46.4688	47.5406	45.1503	45.1321	42.6843	41.3554	45.1592	45.6964	29.8986	40.3558	37.889	29.758	36.5457	31.8682	19.7597	34.3622	36.6667	25.4475	36.4377	81.8171	73.7849	76.7136	80.4678	81.4034	71.6653
96.2	64.8706	82.8208	66.5258	80.4675	83.0471	88.119	46.8153	44.8477	46.5151	47.5749	45.2253	45.0984	42.6772	41.2933	45.2726	45.5249	29.9526	40.2108	37.9062	29.7055	36.443	31.7235	19.6363	34.3562	36.496	25.4742	36.4829	81.7928	73.7658	76.5892	80.3453	81.3149	71.6521
96.3	64.8955	82.8211	66.4608	80.5013	83.1477	87.893	46.848	44.898	46.4976	47.5927	45.2751	45.0468	42.6968	41.1847	45.3049	45.4414	30.0129	40.0665	38.0756	29.6221	36.4087	31.648	19.4844	34.3254	36.4014	25.5407	36.5307	81.7224	73.7281	76.5725	80.2832	81.1778	71.641
96.4	64.7899	82.9447	66.5369	80.6295	83.1113	87.6599	46.8559	44.9506	46.4378	47.7228	45.316	45.0914	42.776	41.077	45.2178	45.314	29.9781	39.9614	38.376	29.5576	36.4888	31.6739	19.3587	34.3242	36.3186	25.5648	36.5288	81.615	73.6472	76.6377	80.2617	81.1287	71.6788
96.5	64.6617	83.1278	66.5876	80.8022	83.1313	87.6931	46.836	45.0123	46.4505	47.871	45.2126	45.219	42.9634	40.9253	45.1133	45.3442	29.9414	39.843	38.619	29.4692	36.5969	31.7482	19.2754	34.3947	36.2765	25.6165	36.5596	81.5062	73.528	76.7236	80.3017	81.1131	71.8398
96.6	64.5239	83.1387	66.7615	81.0398	83.1736	87.8735	46.8821	45.1263	46.5741	47.8755	45.1097	45.3582	43.062	40.7939	45.0105	45.4928	29.8883	39.7601	38.6993	29.3889	36.7364	31.8637	19.3209	34.4572	36.2438	25.6269	36.5709	81.414	73.4086	76.7913	80.3251	81.0554	71.869
96.7	64.3103	83.1054	66.9574	81.1099	83.2986	88.1312	46.9132	45.1836	46.7066	47.8144	44.9999	45.4649	43.1124	40.7476	44.9871	45.6491	29.7715	39.7672	38.7536	29.4227	36.8949	32.0064	19.3448	34.4604	36.3276	25.6246	36.6722	81.3504	73.4277	76.88	80.4478	81.0232	71.7344
96.8	64.0931	83.0084	67.2102	81.0835	83.5021	88.4138	46.9641	45.252	46.802	47.7501	44.909	45.5899	43.1217	40.7604	44.9647	45.7556	29.6758	39.8589	38.7462	29.5168	36.9027	32.0997	19.4065	34.3804	36.3208	25.5781	36.8174	81.355	73.5214	76.8414	80.4887	80.8735	71.5836
96.9	63.9572	82.837	67.3448	80.9417	83.6916	88.5701	46.9924	45.3125	46.9407	47.6212	44.7376	45.6058	43.1492	40.8349	45.0304	45.8348	29.7023	39.9243	38.5838	29.6352	36.7376	32.1703	19.4338	34.3169	36.3592	25.5388	37.0012	81.3849	73.7743	76.7328	80.525	80.6511	71.3912
97	63.866	82.6846	67.4709	80.7671	83.7837	88.5906	46.9318	45.3474	46.9371	47.3675	44.6731	45.5388	43.1229	41.008	45.125	45.7451	29.7216	40.0808	38.4191	29.7313	36.5542	32.2282	19.4392	34.1927	36.4028	25.4756	37.1462	81.5419	74.1318	76.6696	80.5891	80.4663	71.1639
97.1	63.882	82.681	67.3806	80.5247	83.8017	88.533	46.8379	45.2454	46.788	47.2263	44.6007	45.4153	43.128	41.1602	45.2029	45.5672	29.7074	40.2253	38.3193	29.7864	36.4338	32.2347	19.3581	34.1188	36.4914	25.5095	37.191	81.6775	74.4767	76.618	80.6596	80.3302	71.1045
97.2	64.0138	82.7331	67.3055	80.3091	83.7477	88.4891	46.6891	45.2153	46.6728	47.143	44.5385	45.3579	43.137	41.2644	45.2471	45.426	29.7628	40.3263	38.2056	29.7357	36.3247	32.2206	19.3314	34.172	36.4862	25.5425	37.0809	81.733	74.702	76.5354	80.5954	80.244	71.1382
97.3	64.2477	82.7413	67.1812	80.2473	83.5068	88.4416	46.5532	45.1936	46.6218	47.0866	44.4114	45.2586	43.1736	41.3274	45.2252	45.287	29.7912	40.2828	38.0927	29.5988	36.3463	32.2252	19.2634	34.3518	36.5289	25.5538	36.859	81.8501	74.8722	76.5722	80.5589	80.3591	71.1922
97.4	64.3869	82.7566	67.1019	80.3041	83.289	88.4387	46.4705	45.1589	46.5623	47.0484	44.4065	45.3185	43.1199	41.3205	45.1249	45.2028	29.771	40.2333	38.0886	29.423	36.4953	32.1211	19.2298	34.4956	36.6229	25.559	36.6031	81.9068	74.8626	76.709	80.5132	80.5657	71.3306
97.5	64.5099	82.7021	67.05	80.3489	83.1594	88.334	46.4408	45.0649	46.5831	47.167	44.4075	45.4387	43.0739	41.2492	45.0811	45.2206	29.7536	40.1402	38.1243	29.2874	36.6361	32.0024	19.2318	34.6708	36.8063	25.5202	36.3362	81.7869	74.7263	76.8582	80.4163	80.7782	71.4696
97.6	64.541	82.5248	67.0914	80.4774	83.0584	88.2333	46.3553	44.9823	46.6058	47.2918	44.4773	45.533	43.0549	41.1682	45.0247	45.3046	29.7716	40.0711	38.1726	29.1991	36.6347	31.9009	19.2783	34.8218	36.9074	25.3913	36.218	81.7202	74.545	77.0277	80.2908	80.9374	71.6089
97.7	64.4908	82.3116	67.0301	80.6782	82.9621	88.0939	46.3319	44.8538	46.6547	47.3382	44.5512	45.5159	43.0752	41.1232	44.9056	45.3677	29.7878	40.0579	38.2397	29.2432	36.6206	31.809	19.2674	34.8464	36.9734	25.2739	36.2108	81.6848	74.4793	77.3092	80.2284	81.1449	71.7874
97.8	64.3837	82.1517	66.9949	80.7367	82.9409	87.8955	46.3424	44.6708	46.6901	47.3319	44.6681	45.5243	43.1147	41.1292	44.9044	45.4676	29.8679	40.157	38.3126	29.3664	36.5454	31.7107	19.3245	34.7836	37.0486	25.2918	36.295	81.4578	74.4279	77.4468	80.2194	81.3307	71.972
97.9	64.4116	81.9308	66.8955	80.7592	82.8828	87.8616	46.3616	44.494	46.7369	47.3368	44.6988	45.4136	43.2113	41.198	44.9607	45.5224	29.9478	40.1714	38.3973	29.4978	36.4228	31.7018	19.3466	34.7081	37.0332	25.3582	36.3585	81.3218	74.461	77.4644	80.1706	81.4446	72.0824
98	64.5649	81.735	66.7431	80.8698	82.6575	88.0194	46.4204	44.3863	46.7237	47.221	44.7236	45.2884	43.2536	41.2731	44.9126	45.5996	30.0411	40.1692	38.5368	29.6235	36.2708	31.7047	19.3349	34.574	36.9586	25.4747	36.4816	81.3144	74.5567	77.3754	80.1313	81.5784	72.2259
98.1	64.6795	81.6375	66.6654	80.8997	82.5454	88.1446	46.5997	44.4255	46.8004	47.0866	44.761	45.2724	43.2522	41.3319	44.8888	45.6299	30.1327	40.1152	38.6507	29.75	36.2498	31.7049	19.3143	34.4194	36.9129	25.6466	36.5697	81.3926	74.7394	77.2476	80.1877	81.7814	72.2911
98.2	64.8538	81.5977	66.7195	80.8345	82.4346	88.1634	46.7938	44.5292	46.794	47.0303	44.7879	45.333	43.1963	41.3321	44.9312	45.7099	30.181	39.9876	38.7607	29.7548	36.2264	31.722	19.3746	34.2952	36.925	25.7728	36.597	81.5314	74.8085	76.8918	80.2656	81.8273	72.3076
98.3	64.976	81.5416	66.6917	80.7648	82.264	88.2848	46.9534	44.687	46.6764	47.0771	44.8242	45.399	43.1385	41.2945	44.8931	45.7694	30.1329	39.7737	38.9446	29.7347	36.2849	31.7106	19.4128	34.1767	36.8636	25.7686	36.6318	81.8211	74.8488	76.6562	80.3186	81.7614	72.2796
98.4	64.9434	81.6614	66.7021	80.6684	82.2129	88.1922	47.0716	44.8609	46.5337	47.0488	44.9548	45.4466	43.0851	41.1485	44.8127	45.8316	30.0837	39.6453	39.0323	29.7408	36.407	31.7224	19.5057	34.0616	36.8073	25.7086	36.73	82.039	74.9118	76.5085	80.3418	81.701	72.2658
98.5	64.7126	81.8061	66.7932	80.4869	82.3136	87.9598	47.1889	45.0718	46.462	47.0811	45.0336	45.4584	43.0591	41.003	44.729	45.8154	30.0018	39.5357	39.0144	29.7242	36.5392	31.7561	19.6143	34	36.6578	25.6662	36.7882	82.2178	74.8901	76.4733	80.4346	81.6506	72.1986
98.6	64.5166	81.9547	66.8448	80.4399	82.2609	87.7744	47.2242	45.1489	46.3175	47.0946	45.0322	45.3664	43.1042	40.9035	44.5984	45.7745	29.8286	39.4242	38.9946	29.6524	36.6061	31.8241	19.6752	33.8802	36.5146	25.5896	36.8384	82.1594	74.7849	76.4522	80.477	81.5218	72.0894
98.7	64.2691	82.086	66.8233	80.4254	82.1869	87.7432	47.2256	45.1526	46.2158	47.0685	45.0703	45.2663	43.2065	40.8789	44.4153	45.7472	29.712	39.3255	38.9244	29.6088	36.6225	31.8551	19.6514	33.797	36.3636	25.5564	36.9305	81.9834	74.6721	76.6637	80.4874	81.4397	71.916
98.8	64.05	82.26	66.8908	80.5072	82.2576	87.5978	47.2656	45.1517	46.2724	46.9302	45.1077	45.1596	43.2572	40.8736	44.3282	45.6686	29.6798	39.3455	38.7658	29.547	36.5	31.9012	19.5395	33.7626	36.2571	25.5711	36.9684	81.7323	74.5368	76.7916	80.49	81.3448	71.7526
98.9	63.9166	82.3082	67.0288	80.6324	82.3188	87.6365	47.3997	45.0613	46.3139	46.9071	45.0699	45.1153	43.3077	41.0737	44.3076	45.6147	29.6686	39.3517	38.6538	29.4452	36.2947	31.9208	19.3524	33.7695	36.2034	25.6362	36.9629	81.4742	74.3216	76.8151	80.6565	81.2552	71.4461
99	63.8864	82.363	66.9986	80.8539	82.3794	87.7047	47.5062	44.8942	46.3346	46.9235	45.0914	45.0504	43.4446	41.3031	44.3235	45.5464	29.6736	39.3452	38.5922	29.3797	36.1572	31.8957	19.164	33.748	36.2487	25.6996	36.9856	81.1951	74.2351	76.7014	80.723	81.0693	71.137
99.1	63.8765	82.4438	66.9048	81.0457	82.5412	87.7342	47.6506	44.7722	46.411	46.98	45.1937	45.0578	43.5604	41.5006	44.4948	45.5638	29.7719	39.3704	38.5392	29.3627	36.013	31.8461	19.0694	33.8523	36.3494	25.7569	36.9558	81.0882	74.2118	76.559	80.7626	80.8323	70.9605
99.2	63.911	82.5541	66.8339	81.3286	82.8171	87.7495	47.747	44.6799	46.4738	47.1382	45.2078	45.0751	43.6173	41.6788	44.7524	45.4887	29.825	39.4092	38.5252	29.412	35.9156	31.8217	19.0191	33.9832	36.4956	25.7566	36.87	81.1374	74.1609	76.2592	80.839	80.607	70.8942
99.3	63.9257	82.6305	66.6362	81.5634	83.0421	87.8502	47.7863	44.627	46.4748	47.2944	45.2272	45.1307	43.7075	41.7845	44.8421	45.5135	29.8203	39.4273	38.5169	29.4608	35.9046	31.7846	19.0419	34.0943	36.5897	25.734	36.8257	81.3008	74.1916	75.9957	80.9812	80.5458	70.8457
99.4	63.9328	82.8367	66.3741	81.7273	83.1187	87.8444	47.7231	44.7138	46.4925	47.3186	45.2636	45.1651	43.7272	41.723	44.9002	45.5321	29.784	39.54	38.5356	29.5684	35.8743	31.7289	19.0633	34.2068	36.6341	25.6589	36.7679	81.5172	74.3346	75.8557	81.0213	80.5788	71.0052
99.5	63.914	83.0316	66.3088	81.795	83.1404	87.8445	47.6086	44.8156	46.503	47.2679	45.209	45.2928	43.6853	41.617	44.98	45.6214	29.7266	39.6768	38.5263	29.6672	35.7807	31.723	19.1068	34.326	36.6328	25.5779	36.6325	81.751	74.4006	75.9037	81.0956	80.688	71.2091
99.6	63.8577	83.039	66.2892	81.7406	83.1054	87.8523	47.412	44.9414	46.4541	47.1205	45.0864	45.4224	43.579	41.4919	44.8552	45.6064	29.6965	39.8722	38.5112	29.7005	35.7322	31.7304	19.0491	34.3596	36.5556	25.5029	36.5093	81.9248	74.4991	75.9705	81.1509	80.9676	71.383
99.7	63.7753	82.9877	66.2615	81.5766	82.9832	87.8298	47.3217	45.0312	46.4282	46.7782	45.0444	45.5479	43.4414	41.2662	44.6696	45.6173	29.6603	40.0978	38.5187	29.5901	35.6754	31.7322	18.9978	34.343	36.463	25.4784	36.4606	81.9713	74.7956	76.1178	81.1325	81.3348	71.4733
99.8	63.75	82.8985	66.4048	81.4424	82.7859	87.8106	47.2448	45.0276	46.3574	46.4256	45.0409	45.5392	43.3303	41.1565	44.6503	45.5771	29.6481	40.2908	38.539	29.4876	35.6005	31.7651	18.9997	34.3594	36.4976	25.4566	36.3487	81.9011	75.0538	76.2717	80.9646	81.5384	71.5792
99.9	63.7216	82.6897	66.5146	81.3335	82.6883	87.7911	47.2013	45.016	46.2271	46.199	45.0469	45.5408	43.2834	41.0905	44.5974	45.5701	29.645	40.3833	38.4686	29.2859	35.5725	31.8342	19.0935	34.3109	36.5585	25.4707	36.2504	81.8563	75.285	76.3418	80.7421	81.6183	71.5873
100	63.7573	82.484	66.5432	81.1928	82.6155	87.7948	47.2627	45.0676	46.0004	46.0157	45.1124	45.4423	43.1325	41.0862	44.5518	45.5963	29.698	40.4136	38.398	28.998	35.544	31.8842	19.1662	34.322	36.6451	25.4683	36.2277	81.8279	75.4872	76.3006	80.55	81.6528	71.4907
100.1	63.8846	82.4742	66.5616	81.0051	82.5494	87.9169	47.4142	45.1283	45.8485	45.9666	45.2405	45.2718	42.9878	41.1116	44.6425	45.6564	29.7638	40.3712	38.3217	28.7628	35.4974	31.916	19.3285	34.4161	36.8116	25.4722	36.2357	81.7472	75.515	76.3312	80.3475	81.5332	71.2824
100.2	64.0652	82.4371	66.4971	80.8154	82.3906	87.9968	47.5001	45.2703	45.7328	46.0381	45.2816	45.0626	42.9386	41.2037	44.7586	45.7492	29.9266	40.2967	38.2505	28.7002	35.4936	31.9748	19.4888	34.495	36.9011	25.5045	36.1706	81.6954	75.3182	76.362	80.1742	81.308	71.1356
100.3	64.1697	82.4252	66.2691	80.5386	82.3178	87.9856	47.5738	45.5052	45.6533	46.2463	45.234	44.9852	42.8597	41.2227	44.8075	45.8324	30.073	40.1892	38.1852	28.6836	35.5676	32.0605	19.5646	34.5224	36.8759	25.5829	36.1986	81.6745	75.0685	76.399	80.1558	81.1847	71.0049
100.4	64.3014	82.4135	66.107	80.2729	82.2295	87.9154	47.5908	45.6085	45.6507	46.4568	45.1311	44.9179	42.8132	41.2001	44.9076	45.8733	30.242	40.0374	38.1704	28.7666	35.6306	32.0935	19.576	34.6303	36.8285	25.6895	36.2722	81.6176	74.7352	76.4911	80.2021	81.0816	70.9291
100.5	64.3278	82.4839	65.9923	80.1938	82.1714	87.8792	47.4776	45.6091	45.8034	46.6963	45.0636	44.9575	42.877	41.1046	44.9542	45.8126	30.3356	39.9488	38.1632	28.939	35.7353	32.1264	19.6463	34.6866	36.8227	25.8161	36.3362	81.565	74.4796	76.5484	80.2166	80.9283	70.9765
100.6	64.2601	82.507	65.9612	80.273	82.1525	87.7614	47.2952	45.5838	45.9196	46.8668	44.9439	45.0211	42.9966	41.0135	44.9615	45.8368	30.305	39.8738	38.1532	29.1163	35.8759	32.1189	19.7019	34.7013	36.7515	25.9546	36.3967	81.5851	74.4406	76.5478	80.3546	80.8036	71.1088
100.7	64.0633	82.6278	66.1312	80.3566	82.2309	87.6627	47.1455	45.4875	45.967	47.0833	44.8755	45.1156	43.0518	40.99	44.9465	45.8496	30.1623	39.7769	38.1118	29.2252	35.9751	32.0172	19.7335	34.7363	36.7828	26.0123	36.4785	81.6304	74.4812	76.5347	80.5914	80.7169	71.2182
100.8	63.9791	82.8372	66.4298	80.5234	82.1786	87.6798	46.9996	45.254	46.0175	47.2244	44.8617	45.1051	43.1253	41.0268	44.8455	45.8309	30.0583	39.7507	38.0792	29.2662	35.9479	31.8667	19.7924	34.7377	36.8712	25.9712	36.4936	81.6533	74.6043	76.4929	80.7147	80.5178	71.3354
100.9	63.8293	83.0544	66.6854	80.7582	82.1006	87.8219	46.9441	45.1155	46.0709	47.3471	44.9205	45.0294	43.1902	41.1307	44.7619	45.7555	29.9216	39.8518	38.1264	29.2744	35.945	31.756	19.8892	34.6644	36.9565	25.8447	36.4809	81.6727	74.7514	76.3962	80.8018	80.3383	71.445
101	63.826	83.1035	66.8496	80.7518	81.9427	87.9324	46.9476	45.0444	46.0377	47.3783	44.8865	44.877	43.2419	41.2172	44.7496	45.7069	29.8136	39.9703	38.2089	29.326	35.9382	31.6518	19.8758	34.5825	36.9051	25.6533	36.4392	81.6578	74.7953	76.435	80.81	80.2832	71.5887
101.1	63.9029	83.1268	66.8971	80.6785	81.8024	87.9968	46.9756	44.9453	46.0098	47.3956	44.8553	44.7615	43.2582	41.2606	44.723	45.5376	29.7834	40.09	38.3091	29.3944	35.8958	31.6076	19.7842	34.4802	36.7994	25.4329	36.425	81.6596	74.6536	76.4919	80.7047	80.2948	71.7105
101.2	64.1365	83.0656	66.7188	80.669	81.7513	88.0441	47.0201	44.8698	46.0311	47.3411	44.8357	44.6218	43.2978	41.2128	44.6837	45.3529	29.7943	40.2984	38.4476	29.4618	35.8234	31.6429	19.6728	34.3794	36.6153	25.2583	36.4145	81.6578	74.573	76.6236	80.4742	80.3355	71.8303
101.3	64.2834	82.9014	66.4772	80.6563	81.758	88.0263	47.0832	44.9601	46.062	47.2666	44.846	44.6057	43.3016	41.1061	44.8083	45.2155	29.7785	40.4453	38.614	29.553	35.8079	31.655	19.5744	34.3607	36.3963	25.1396	36.4582	81.6898	74.4004	76.8243	80.2782	80.4992	71.8216
101.4	64.4472	82.6967	66.2579	80.5329	81.8332	87.9635	47.0876	45.0085	46.0911	47.1823	44.8549	44.6738	43.2464	40.9867	44.8822	45.1765	29.8298	40.5155	38.7217	29.6478	35.8184	31.6495	19.4484	34.4035	36.235	25.0747	36.4868	81.6762	74.2756	77.0992	80.1323	80.6984	71.8424
101.5	64.4083	82.5233	66.0693	80.512	81.9585	87.8617	47.1526	45.0346	46.1711	47.2066	44.9588	44.8037	43.2048	40.9276	44.8933	45.1952	29.994	40.4834	38.8316	29.7099	35.8119	31.6316	19.3972	34.4698	36.215	25.0808	36.537	81.746	74.2726	77.2323	80.1289	80.8447	71.6726
101.6	64.3378	82.3758	65.9224	80.5261	82.031	87.7681	47.2111	45.0987	46.2232	47.2344	45.0766	44.91	43.2212	40.8763	44.8806	45.3406	30.1825	40.4826	38.9267	29.7986	35.7803	31.5925	19.4451	34.5228	36.2668	25.1608	36.5058	81.74	74.3884	77.3958	80.1033	80.8845	71.5362
101.7	64.2066	82.3184	65.941	80.5066	82.0069	87.8168	47.1315	45.1841	46.2118	47.2906	45.1947	45.0767	43.2942	40.8851	44.9544	45.5172	30.3471	40.4005	38.9297	29.8916	35.8658	31.558	19.5644	34.5995	36.3349	25.2367	36.5048	81.7296	74.473	77.464	80.073	80.9127	71.3814
101.8	64.1193	82.2498	66.0302	80.4584	82.0735	87.8756	47.1001	45.1787	46.2146	47.3482	45.2045	45.1361	43.393	40.9036	44.9303	45.7648	30.4626	40.3156	38.9141	29.9766	35.95	31.6124	19.6432	34.5979	36.4814	25.34	36.4964	81.7188	74.6944	77.3745	80.0486	80.8124	71.38
101.9	64.1426	82.2497	66.1078	80.4506	82.1332	87.9398	47.0576	45.1797	46.2378	47.3476	45.1806	45.1266	43.5133	40.8893	44.9086	46.0234	30.4461	40.2431	38.786	30.0628	35.95	31.7262	19.702	34.5268	36.5747	25.4877	36.4932	81.7772	74.9218	77.2157	79.9316	80.5997	71.2622
102	64.3725	82.288	66.188	80.5075	82.2096	87.9826	46.9272	45.1732	46.2704	47.2219	45.116	44.9842	43.5433	40.8834	44.9398	46.2048	30.2438	40.2756	38.5658	30.1016	35.9786	31.816	19.7362	34.426	36.601	25.6085	36.4889	81.7016	75.0332	77.0901	79.6955	80.4273	71.2904
102.1	64.5412	82.2622	66.2725	80.5774	82.343	88.0227	46.8194	45.1552	46.3086	47.0886	45.0476	44.8398	43.482	40.9432	45.0405	46.301	30.0145	40.2663	38.3564	30.0606	36.0803	31.925	19.6962	34.3456	36.6087	25.584	36.5814	81.6755	75.0904	76.8064	79.5409	80.3427	71.2486
102.2	64.6668	82.1302	66.2991	80.6346	82.3826	87.913	46.8127	45.1304	46.3537	46.8773	44.9798	44.6337	43.3214	40.963	45.1145	46.3673	29.8327	40.2564	38.2291	29.9458	36.1029	31.9752	19.619	34.2155	36.6658	25.5778	36.6759	81.6071	75.076	76.5036	79.475	80.2151	71.2619
102.3	64.8167	82.0892	66.2338	80.7004	82.3561	87.7868	46.7535	45.15	46.3616	46.718	45.0332	44.4988	43.2045	41.0336	45.1928	46.2798	29.7466	40.2923	38.0194	29.8111	36.0854	31.9326	19.5861	34.1148	36.6792	25.5455	36.7442	81.4855	74.9246	76.3838	79.4636	80.2256	71.1414
102.4	64.8162	82.0298	66.1888	80.848	82.2483	87.6448	46.7618	45.1874	46.2992	46.5545	45.078	44.4059	43.0652	41.1209	45.2541	46.0755	29.8002	40.3576	37.9352	29.6409	36.1006	31.7973	19.5756	34.0698	36.6907	25.3997	36.8472	81.2723	74.6376	76.3683	79.5623	80.34	71.0449
102.5	64.5786	82.0073	66.2493	80.8986	82.1191	87.5322	46.8152	45.1758	46.1374	46.5072	45.1375	44.4291	43.0602	41.1804	45.2883	45.9675	30.0104	40.4189	37.9243	29.4347	35.9834	31.7168	19.5248	34.0708	36.7146	25.249	36.9526	81.0926	74.4259	76.4468	79.827	80.3859	70.9192
102.6	64.3483	82.0804	66.3648	80.8486	81.9848	87.5045	46.883	45.1364	45.9939	46.55	45.1886	44.4665	43.1396	41.1883	45.2285	45.8638	30.1696	40.4742	37.891	29.241	35.7709	31.6939	19.5163	34.0852	36.766	25.2181	36.9804	80.9702	74.2645	76.6835	80.131	80.389	70.8883
102.7	64.0896	82.2619	66.4784	80.7951	81.9895	87.5421	46.9739	45.0195	45.9336	46.7184	45.1932	44.516	43.2847	41.2299	45.0765	45.7864	30.2931	40.5546	37.8562	29.1268	35.5414	31.766	19.4963	34.1652	36.7479	25.1922	36.973	80.9168	74.191	76.9634	80.3768	80.3683	70.8038
102.8	63.7214	82.3577	66.6558	80.7931	81.997	87.6323	47.0853	44.8052	45.8499	46.7665	45.1255	44.5653	43.3599	41.2014	44.9864	45.8019	30.3617	40.6285	37.9134	29.0746	35.453	31.8601	19.4826	34.3236	36.6586	25.2067	36.9555	80.9271	74.1268	77.1226	80.5475	80.2635	70.7568
102.9	63.4849	82.4628	66.811	80.6592	82.0854	87.7108	47.1982	44.573	45.8059	46.8963	45.0674	44.6637	43.5175	41.1877	44.9101	45.9096	30.3586	40.6425	37.9932	29.0384	35.4426	31.9586	19.5259	34.4549	36.5874	25.2878	36.8936	81.081	74.1708	77.1262	80.6798	80.1774	70.7762
103	63.4002	82.4909	66.8557	80.5878	82.2906	87.8539	47.3353	44.499	45.9065	46.9738	45.0078	44.7361	43.643	41.1988	44.7508	45.9467	30.2683	40.5637	38.0789	29.1069	35.5973	32.001	19.5991	34.5337	36.5275	25.3937	36.8261	81.2968	74.2196	76.9584	80.7717	80.1319	70.7915
103.1	63.3623	82.437	66.8258	80.6105	82.4504	87.9155	47.482	44.4768	46.0699	46.9676	44.9199	44.8072	43.6935	41.2528	44.7059	46.0244	30.276	40.5219	38.1569	29.2282	35.7823	31.9588	19.6464	34.6077	36.4946	25.5077	36.744	81.4311	74.2295	76.7648	80.7758	80.1358	70.7855
103.2	63.4285	82.2405	66.8058	80.6256	82.6005	87.9309	47.6485	44.4987	46.1978	46.9033	44.8792	44.9308	43.6739	41.3136	44.738	46.1305	30.303	40.4982	38.1747	29.3616	35.9448	31.8277	19.6962	34.5744	36.5675	25.6228	36.6044	81.5627	74.1343	76.5804	80.7848	80.2553	70.7755
103.3	63.5621	82.0878	66.7375	80.515	82.7874	87.8664	47.7698	44.5861	46.3922	46.9814	44.864	45.0181	43.6997	41.462	44.7236	46.2368	30.3305	40.4647	38.1561	29.433	35.9868	31.721	19.6736	34.4275	36.7502	25.6956	36.4799	81.682	74.1242	76.535	80.7764	80.4001	70.8341
103.4	63.5575	81.9071	66.6868	80.5639	82.9404	87.8414	47.8132	44.7332	46.6521	47.0469	44.8311	44.9164	43.6886	41.6679	44.7649	46.314	30.3266	40.4554	38.0579	29.5089	35.9391	31.6983	19.5646	34.2949	36.9619	25.8158	36.3567	81.6776	74.2332	76.5648	80.7423	80.4074	71.0116
103.5	63.6097	81.838	66.6262	80.599	82.9184	87.7388	47.7991	44.7817	46.7978	47.0927	44.7565	44.8	43.6294	41.8102	44.9402	46.4212	30.3248	40.5181	37.9452	29.524	35.8377	31.7134	19.4728	34.1753	37.1476	25.9292	36.2564	81.6364	74.3602	76.7549	80.5966	80.3852	71.2202
103.6	63.67	81.7954	66.5994	80.6368	82.9299	87.6414	47.7395	44.7883	46.8481	47.1185	44.7767	44.669	43.6766	41.8488	45.0482	46.4988	30.2534	40.5099	37.9102	29.4692	35.8184	31.695	19.4079	34.0656	37.2782	25.9692	36.2602	81.6189	74.4905	76.899	80.4469	80.3982	71.3816
103.7	63.6815	81.8637	66.5519	80.7344	82.9212	87.5791	47.5688	44.8362	46.8554	47.1168	44.8122	44.4854	43.8296	41.8422	45.1068	46.5214	30.1479	40.4174	37.9608	29.3577	35.917	31.719	19.3506	34.0107	37.2831	25.9357	36.3539	81.5791	74.7135	76.984	80.3776	80.3312	71.5601
103.8	63.686	81.948	66.5668	80.908	82.819	87.6058	47.373	44.9358	46.8622	47.0738	44.891	44.2624	43.9412	41.7402	45.1358	46.5324	30.0142	40.2844	38.0143	29.3112	35.9925	31.7813	19.3498	34.0187	37.2758	25.9114	36.4173	81.554	74.9129	76.9402	80.4194	80.2275	71.6908
103.9	63.7959	82.101	66.6858	80.9503	82.6994	87.6296	47.1848	45.0053	46.739	46.9733	45.0465	44.239	43.9385	41.4742	45.1072	46.5964	29.9623	40.1423	38.117	29.296	36.0619	31.8016	19.3455	34.0096	37.2253	25.8321	36.5202	81.5759	74.9589	76.9502	80.4886	80.2986	71.4906
104	63.8549	82.1467	66.886	80.9496	82.6732	87.729	47.021	45.0121	46.6929	46.93	45.235	44.2473	43.893	41.2363	45.048	46.6095	29.9656	39.9374	38.2297	29.3134	36.1016	31.7945	19.3713	34.0084	37.1975	25.7084	36.5808	81.6362	74.9121	76.8852	80.5758	80.443	71.2776
104.1	63.8907	82.1864	67.0107	80.9853	82.6321	87.9349	46.8521	45.0463	46.691	46.9409	45.3306	44.3224	43.7352	41.1501	44.9917	46.5855	29.9833	39.8584	38.2378	29.3822	36.0608	31.8946	19.3678	33.9467	37.1531	25.6443	36.6068	81.6746	74.8789	76.8944	80.6902	80.4765	71.0375
104.2	63.978	82.2143	67.1314	80.973	82.5453	88.1758	46.7052	45.1194	46.686	47.0244	45.3505	44.491	43.4713	41.061	44.9273	46.566	30.0666	39.8556	38.1676	29.4698	35.9264	31.9505	19.333	33.9536	37.1916	25.6669	36.6069	81.6705	74.749	76.9477	80.6579	80.4918	70.8246
104.3	64.0586	82.2654	67.1704	80.9767	82.5216	88.3809	46.6072	45.1642	46.6475	47.0829	45.2502	44.7469	43.2017	40.937	44.8194	46.5162	30.2127	39.8458	38.1211	29.5495	35.8474	31.906	19.3122	33.9973	37.1423	25.646	36.6058	81.6149	74.5887	76.9752	80.5686	80.5913	70.6532
104.4	64.0499	82.1953	66.9582	81.0124	82.5579	88.5076	46.5909	45.1463	46.6476	47.231	45.0474	44.9486	43.0957	40.8999	44.7248	46.3818	30.3024	39.8144	38.0641	29.6176	35.8412	31.8414	19.3271	34.0931	37.0781	25.62	36.5406	81.5875	74.3856	76.9155	80.5029	80.6147	70.7424
104.5	64.0306	82.1691	66.6028	81.1337	82.4754	88.6033	46.5865	45.2082	46.5026	47.3621	44.8459	45.1238	43.0857	40.9278	44.6084	46.3366	30.2957	39.8363	37.9079	29.6448	35.8455	31.8202	19.2867	34.1954	37.0068	25.6702	36.473	81.5659	74.2039	76.9362	80.4503	80.5817	70.7868
104.6	64.0005	82.2172	66.3308	81.1183	82.3535	88.6121	46.5861	45.275	46.2058	47.4991	44.6718	45.1933	43.1092	40.8714	44.4384	46.3121	30.2941	39.7379	37.8525	29.6352	35.8141	31.6713	19.2501	34.336	36.9789	25.7109	36.3713	81.5354	74.0511	76.8187	80.3898	80.5428	70.8837
104.7	63.8856	82.1518	66.0426	81.1729	82.3282	88.5392	46.6333	45.224	45.9465	47.5222	44.5214	45.1024	43.2569	40.8322	44.2907	46.2484	30.182	39.6687	37.8258	29.6389	35.7518	31.5162	19.2606	34.3866	36.8494	25.7233	36.3152	81.5379	74.0139	76.7058	80.4963	80.5678	70.9962
104.8	63.8034	81.9398	65.7908	81.2722	82.3369	88.3661	46.7321	45.09	45.6769	47.4884	44.4276	45.049	43.457	40.9393	44.3161	46.2109	30.0076	39.6879	37.7984	29.5832	35.6708	31.3906	19.2491	34.2968	36.7354	25.8128	36.3495	81.6446	74.028	76.6503	80.5861	80.5403	71.0767
104.9	63.7532	81.8037	65.6977	81.3566	82.281	88.238	46.7889	45.0309	45.4016	47.3628	44.4021	45.0187	43.5336	41.0214	44.3702	46.2316	29.8445	39.7511	37.7561	29.5375	35.5372	31.2796	19.217	34.1498	36.6798	25.8977	36.4325	81.726	74.2292	76.7429	80.6512	80.4657	71.059
105	63.6644	81.6333	65.793	81.3533	82.3686	88.1376	46.8688	44.975	45.2647	47.2451	44.3419	45.0411	43.539	41.0298	44.43	46.1463	29.7322	39.8073	37.844	29.5708	35.463	31.1728	19.1954	34.0024	36.6057	25.9202	36.5862	81.7474	74.4487	76.7169	80.7969	80.3714	71.0336
105.1	63.6187	81.3586	65.918	81.4508	82.5634	87.9455	47.064	44.8732	45.3309	47.0781	44.3162	45.1612	43.5493	40.9958	44.5651	46.1271	29.586	39.8938	37.899	29.6527	35.4867	31.1768	19.2093	33.9086	36.5196	25.8888	36.7127	81.8485	74.6274	76.8162	80.9774	80.3758	71.0378
105.2	63.6344	81.2573	66.1173	81.4986	82.6205	87.8171	47.3162	44.8856	45.4454	46.9531	44.3731	45.3854	43.4488	40.9957	44.7508	46.1872	29.5462	39.9046	37.9642	29.766	35.6465	31.2876	19.2088	33.9197	36.5702	25.8304	36.782	81.9992	74.8019	76.872	81.0201	80.359	70.9973
105.3	63.6463	81.2394	66.3192	81.3593	82.6479	87.8253	47.5012	45.0958	45.5979	46.9352	44.5036	45.5176	43.2529	40.8972	44.7668	46.1955	29.5841	39.8923	38.0141	29.8994	35.843	31.4692	19.2306	34.1604	36.6793	25.7059	36.7746	82.0143	74.9014	77.0318	81.0594	80.3601	71.0138
105.4	63.7315	81.285	66.509	81.231	82.6935	87.9006	47.671	45.3076	45.8128	46.9306	44.6293	45.5216	43.1411	40.8792	44.7225	46.1182	29.6209	39.8783	38.1154	29.9424	36.0804	31.6805	19.3065	34.3965	36.8308	25.6013	36.7625	81.9666	74.8376	77.0355	81.0652	80.5068	71.058
105.5	63.8744	81.3866	66.6192	81.1401	82.5868	87.8553	47.7778	45.4912	46.0105	46.8667	44.8302	45.3945	43.0734	40.8726	44.6186	46.0918	29.6915	39.8501	38.2529	29.8734	36.2792	31.8237	19.4081	34.6247	37.0168	25.5295	36.6488	81.9129	74.9107	77.0902	80.9666	80.694	71.1683
105.6	64.0134	81.5303	66.6483	80.9709	82.2843	87.9567	47.6822	45.696	46.1924	46.9161	44.9894	45.132	43.0039	40.9328	44.5578	45.9256	29.8085	39.8332	38.3883	29.7291	36.4126	31.9192	19.5121	34.8006	37.1707	25.5121	36.6015	81.7752	74.9939	77.1135	80.8777	80.8702	71.2306
105.7	64.097	81.5797	66.6732	80.7443	82.0642	88.0266	47.5046	45.7849	46.284	47.0192	45.1103	44.8152	42.9847	40.9284	44.5108	45.6751	29.8857	39.8755	38.5353	29.5084	36.4265	31.9518	19.6238	34.8919	37.2789	25.5204	36.5582	81.5671	75.0572	77.2082	80.9022	81.0701	71.3333
105.8	64.1075	81.7274	66.6828	80.7542	81.8102	88.0803	47.3256	45.5942	46.3284	47.0559	45.154	44.5461	43.0864	40.9654	44.5656	45.4943	29.9201	39.896	38.6585	29.3202	36.4491	31.9472	19.7009	34.785	37.382	25.5612	36.5364	81.4212	75.1922	77.1018	80.8942	81.2171	71.2918
105.9	64.0455	81.7146	66.6841	80.7333	81.6362	88.032	47.1202	45.3296	46.3208	47.1304	45.1452	44.3868	43.1833	40.9167	44.6854	45.3995	29.9743	39.9383	38.6931	29.1932	36.4565	31.9303	19.7387	34.7257	37.3193	25.58	36.5136	81.2562	75.296	76.975	80.9167	81.157	71.1871
106	63.9848	81.705	66.6088	80.6976	81.5944	88.0766	46.9249	45.0732	46.2931	47.2418	45.0153	44.418	43.3016	40.893	44.8548	45.2823	29.9907	40.0302	38.549	29.0886	36.44	31.9374	19.749	34.6327	37.2328	25.6	36.5018	81.0391	75.1532	76.8552	81.063	81.1304	71.0583
106.1	63.9022	81.6882	66.5578	80.7848	81.732	88.0139	46.871	44.8226	46.1755	47.2051	44.9176	44.5633	43.4177	40.8332	44.9067	45.2706	30.04	40.1637	38.4123	29.0746	36.4147	31.9335	19.6842	34.5074	37.2098	25.5995	36.4371	80.8126	74.9731	76.7282	81.0885	81.0585	70.9804
106.2	63.907	81.6326	66.4227	80.9151	81.9414	87.9234	46.8058	44.6155	46.1103	47.1778	44.769	44.7865	43.4973	40.8333	44.8338	45.2906	30.0335	40.2611	38.2676	29.1226	36.418	31.9106	19.5811	34.4091	37.1109	25.5688	36.3899	80.5589	74.7625	76.5886	81.0684	80.8789	70.8868
106.3	63.9523	81.42	66.3085	80.8477	82.167	87.8098	46.7995	44.5354	46.06	47.1728	44.6494	44.9117	43.4775	40.7994	44.7309	45.2896	30.0234	40.3139	38.1469	29.1722	36.319	31.8404	19.4843	34.3325	36.9582	25.5598	36.2885	80.3245	74.5199	76.6702	81.1406	80.7134	70.8978
106.4	64.028	81.3376	66.1407	80.813	82.2642	87.7257	46.8322	44.5496	46.0452	47.2216	44.58	45.0256	43.4019	40.8746	44.5788	45.2613	29.9799	40.2946	38.1241	29.3041	36.1364	31.6846	19.4113	34.1996	36.9309	25.5674	36.1768	80.2869	74.3211	76.8646	81.2402	80.7026	71.0566
106.5	64.0402	81.1875	66.0143	80.7757	82.3514	87.5871	46.8528	44.5795	46.0236	47.2793	44.6152	45.0197	43.2707	41.0113	44.4366	45.2299	29.9419	40.229	38.2524	29.4736	35.95	31.602	19.3555	34.1648	36.9613	25.5422	36.1769	80.4785	74.269	77.0135	81.1947	80.5521	71.1822
106.6	64.0601	80.9973	65.8477	80.6639	82.3632	87.4825	46.7992	44.5898	46.0194	47.3631	44.6622	44.9976	43.1464	41.2126	44.3874	45.197	29.796	40.14	38.3386	29.5518	35.7945	31.5134	19.3509	34.1952	36.9239	25.5128	36.2105	80.7815	74.2155	77.1753	81.1544	80.3288	71.227
106.7	64.0033	80.9021	65.7052	80.5633	82.3069	87.3575	46.7298	44.6704	45.9735	47.3619	44.726	44.9163	42.9606	41.3938	44.4496	45.237	29.7594	40.0587	38.4224	29.5702	35.6674	31.4807	19.4072	34.1438	36.9804	25.4758	36.2248	81.2661	74.1615	77.3364	80.9923	80.1363	71.1504
106.8	63.9788	80.9273	65.5917	80.6207	82.188	87.2588	46.594	44.8627	45.9347	47.3454	44.748	44.897	42.8274	41.5733	44.4899	45.2469	29.6902	40.036	38.5029	29.5564	35.6572	31.515	19.4556	34.1262	37.0678	25.4002	36.3586	81.752	74.0582	77.3062	80.7808	79.9865	71.1024
106.9	63.9527	80.9026	65.6568	80.7242	82.1334	87.2461	46.4915	44.962	45.8774	47.2231	44.7546	44.8205	42.7799	41.662	44.5732	45.2198	29.6322	40.0503	38.5416	29.4001	35.7683	31.6734	19.4586	34.1926	37.0842	25.34	36.4838	82.0541	74.025	77.2634	80.5428	79.7148	70.9893
107	64.0088	80.8792	65.822	80.9248	82.076	87.2876	46.4934	45.059	45.8202	47.0486	44.7728	44.7549	42.7772	41.686	44.6364	45.2388	29.5762	40.0208	38.5253	29.2915	35.8987	31.7686	19.4587	34.2021	37.0066	25.336	36.4951	82.1319	73.9741	77.2598	80.3273	79.5353	70.8663
107.1	64.1136	80.9999	66.1033	81.0574	82.0874	87.4051	46.5402	45.2164	45.7938	46.9257	44.7752	44.673	42.7458	41.6264	44.6588	45.2532	29.6334	39.9245	38.5404	29.2904	36.0302	31.9206	19.4696	34.1786	37.0018	25.4097	36.5376	82.1284	73.971	77.202	80.2813	79.5167	70.7792
107.2	64.2521	81.1285	66.4046	81.13	82.0606	87.6108	46.7074	45.3396	45.8036	46.8845	44.8381	44.5944	42.8576	41.5399	44.6198	45.2567	29.6417	39.8054	38.5465	29.378	36.0942	32.0025	19.4181	34.2586	36.9345	25.5829	36.6268	81.9476	73.9835	77.124	80.4173	79.6222	70.8518
107.3	64.4014	81.1855	66.6169	81.0674	82.1294	87.8057	46.8826	45.2957	45.8925	46.9058	44.9212	44.5657	42.9776	41.4445	44.6113	45.399	29.7176	39.6725	38.5721	29.4539	36.128	32.0613	19.4022	34.355	36.8424	25.7682	36.6638	81.7544	74.053	77.1093	80.528	79.7107	70.8959
107.4	64.5737	81.2476	66.6841	80.9647	82.1178	87.8464	47.0538	45.3222	45.9956	46.9983	45.0604	44.6318	43.0672	41.3152	44.5669	45.598	29.7946	39.6162	38.5626	29.5988	36.086	32.0686	19.4222	34.3876	36.8101	25.92	36.7858	81.6548	74.1283	77.018	80.625	79.9255	70.9172
107.5	64.6804	81.4973	66.645	80.802	82.1112	87.8634	47.1996	45.3169	46.1184	47.1276	45.1849	44.6988	43.1054	41.0765	44.5746	45.7886	29.884	39.6466	38.5344	29.6416	36.0079	32.0794	19.3931	34.381	36.8106	25.982	37.0316	81.658	74.2296	76.9252	80.8123	80.2022	71.0304
107.6	64.6643	81.5811	66.4779	80.7422	81.9952	87.7472	47.341	45.2686	46.1712	47.2597	45.2287	44.753	43.2058	40.8765	44.6632	45.9687	29.9164	39.7453	38.4334	29.6262	35.9726	32.0685	19.3405	34.3623	36.7008	25.9297	37.2329	81.6543	74.3264	76.9001	80.9544	80.3904	71.1708
107.7	64.6008	81.5713	66.2744	80.7848	81.895	87.6508	47.3951	45.1235	46.1665	47.3228	45.1602	44.812	43.1992	40.7138	44.895	45.9732	29.952	39.8567	38.2799	29.5267	35.985	32.0616	19.3384	34.3008	36.5987	25.795	37.3132	81.6913	74.4614	76.8565	80.9951	80.4769	71.2467
107.8	64.4195	81.5717	66.1939	80.9376	81.8392	87.5345	47.4804	45.0649	46.0271	47.2454	45.0946	44.8063	43.1849	40.6158	45.1424	45.7932	29.9334	39.8985	38.0973	29.4624	35.9647	32.0435	19.329	34.1955	36.555	25.6598	37.2911	81.6482	74.572	76.8056	80.9865	80.5837	71.2541
107.9	64.2038	81.6114	66.0923	81.0439	81.9112	87.5427	47.456	44.9459	45.8585	47.0405	44.936	44.7758	43.0948	40.609	45.3934	45.6398	29.9112	39.7979	37.9121	29.4412	35.9684	32.05	19.3274	34.1142	36.4533	25.5742	37.1242	81.5908	74.6308	76.7319	80.9049	80.6262	71.2384
108	63.9706	81.4889	66.049	81.061	81.9108	87.5459	47.3444	44.8612	45.7026	46.8877	44.7525	44.7648	43.0543	40.7451	45.6499	45.451	29.8366	39.6876	37.7428	29.5078	36.0533	32.0435	19.395	34.0642	36.401	25.5726	36.8212	81.4581	74.5896	76.6995	80.7335	80.5626	71.2048
108.1	63.8173	81.536	66.0944	81.0664	81.9451	87.7368	47.1902	44.7902	45.698	46.7264	44.6571	44.8076	43.0347	40.918	45.7954	45.2765	29.7327	39.5791	37.6798	29.558	36.0342	32.0244	19.4778	34.0163	36.4443	25.5938	36.4795	81.2884	74.5836	76.5882	80.419	80.4838	71.1849
108.2	63.6761	81.7136	66.2784	81.0235	81.967	87.846	47.0616	44.8295	45.7544	46.6161	44.6586	44.8448	43.0459	41.0832	45.7071	45.3676	29.6493	39.499	37.7046	29.6473	36.0112	32.0734	19.5676	33.9226	36.5565	25.6173	36.3384	81.0626	74.483	76.5042	80.0928	80.4625	71.1794
108.3	63.6833	81.9286	66.4334	80.9705	81.8774	87.8768	46.9843	44.8326	45.8794	46.6868	44.6542	44.8848	42.9968	41.2045	45.5743	45.5632	29.6221	39.555	37.7271	29.7089	35.9366	32.1508	19.6599	33.882	36.6008	25.6181	36.2987	80.9314	74.4644	76.402	79.9374	80.459	71.2255
108.4	63.7514	82.0808	66.6566	80.9793	81.7664	87.7646	46.9846	44.8803	46.0551	46.8679	44.6741	44.8405	43.0285	41.2543	45.5035	45.7037	29.648	39.7136	37.8343	29.695	35.8325	32.1649	19.7237	33.8206	36.6487	25.559	36.2956	80.7774	74.4934	76.4204	79.8835	80.4351	71.3031
108.5	63.8997	82.1662	66.7806	81.0349	81.711	87.6459	47.0392	44.8712	46.1926	46.9578	44.6558	44.7241	43.0582	41.2336	45.398	45.8703	29.7104	39.8445	37.9419	29.6438	35.635	32.158	19.7802	33.762	36.6632	25.4592	36.3736	80.7067	74.619	76.3216	79.8823	80.4856	71.2994
108.6	64.0546	82.1425	66.7972	80.9673	81.7126	87.3438	47.1626	44.8426	46.2531	46.9997	44.6199	44.5084	42.9776	41.1323	45.3268	45.9805	29.819	39.9293	38.0227	29.6341	35.5388	32.1154	19.8357	33.7274	36.6382	25.4085	36.5364	80.726	74.6512	76.3035	80.04	80.5559	71.2536
108.7	64.2372	81.9846	66.6222	80.8748	81.738	87.063	47.2263	44.7384	46.3251	47.0175	44.5496	44.276	42.9292	41.0398	45.3763	45.9163	29.8749	40.0551	38.0877	29.5933	35.4269	32.0227	19.8345	33.7713	36.4764	25.4188	36.5051	80.8634	74.7311	76.2401	80.3015	80.496	71.2464
108.8	64.3425	81.805	66.3619	80.7051	81.849	86.9621	47.1234	44.6641	46.3619	46.909	44.565	44.1228	42.9289	40.9151	45.3882	45.7908	29.889	40.1243	38.1653	29.5968	35.3937	31.8647	19.8393	33.7758	36.3251	25.4616	36.4891	81.0288	74.7287	76.2601	80.405	80.355	71.2876
108.9	64.3469	81.7743	66.0676	80.4984	81.9002	87.0687	47.047	44.6546	46.2771	46.7602	44.5972	44.0779	42.92	40.8794	45.2484	45.7041	29.8256	40.138	38.1389	29.5794	35.4306	31.7407	19.8642	33.7778	36.2332	25.5426	36.5619	81.241	74.7016	76.2612	80.4927	80.2484	71.3104
109	64.2737	81.9367	65.8862	80.2985	81.9542	87.2778	47.0417	44.7701	46.1737	46.6577	44.7238	44.1159	42.922	40.9225	45.0801	45.6275	29.8019	40.1678	38.1788	29.5549	35.606	31.6858	19.868	33.8031	36.1101	25.6701	36.607	81.4342	74.6712	76.3717	80.6058	80.0901	71.3397
109.1	64.14	82.1168	65.8208	80.1749	81.9858	87.5645	47.0516	44.8869	46.0132	46.6099	44.8394	44.2568	43.0407	41.0472	44.8907	45.6295	29.7881	40.2806	38.2206	29.4883	35.749	31.6889	19.8935	33.8196	36.0608	25.7646	36.5784	81.6151	74.6707	76.498	80.6073	80.0409	71.3854
109.2	64.0419	82.3614	65.8701	80.0415	82.1135	87.8954	47.1277	45.0647	45.806	46.591	44.94	44.4982	43.1439	41.1156	44.71	45.6731	29.8091	40.3044	38.253	29.4683	35.9548	31.6706	19.9702	33.8412	36.0975	25.7864	36.6952	81.7077	74.6647	76.6348	80.4572	80.1811	71.4018
109.3	63.9596	82.5802	65.9292	79.9159	82.3076	88.0907	47.3371	45.2579	45.6276	46.6909	44.9166	44.661	43.2865	41.215	44.6695	45.7765	29.8633	40.3247	38.2636	29.4225	36.1714	31.679	19.9504	33.9144	36.2143	25.821	36.7528	81.7318	74.6596	76.6642	80.3476	80.3578	71.341
109.4	63.893	82.5616	65.968	79.8124	82.4979	88.2038	47.5534	45.3508	45.5766	46.8575	44.9015	44.7948	43.3487	41.2084	44.7339	45.835	29.957	40.4107	38.3263	29.4594	36.389	31.616	19.9069	33.9936	36.3446	25.8289	36.7837	81.7276	74.6583	76.6111	80.2674	80.5018	71.3425
109.5	63.9032	82.424	65.9394	79.7398	82.6616	88.2611	47.57	45.2785	45.5587	47.0754	44.8202	44.9333	43.3841	41.1372	44.764	45.864	30.0236	40.4809	38.3005	29.4488	36.4365	31.4735	19.8509	34.0312	36.5092	25.7542	36.7976	81.7254	74.6421	76.5931	80.1289	80.6082	71.4699
109.6	63.9518	82.2895	65.9214	79.7389	82.8686	88.3541	47.508	45.2117	45.5802	47.2817	44.7318	45.0326	43.3208	41.023	44.8336	45.8245	30.1024	40.4508	38.2448	29.4348	36.4555	31.3196	19.7318	34.0943	36.6038	25.69	36.8437	81.7287	74.6553	76.5354	80.0888	80.5314	71.5132
109.7	63.9377	82.1947	65.8334	79.7897	82.9687	88.3412	47.4311	45.1299	45.594	47.3974	44.6204	45.0224	43.2978	40.9776	44.8575	45.7778	30.1642	40.4034	38.1938	29.4224	36.4403	31.2246	19.5641	34.08	36.6949	25.622	36.7589	81.8432	74.6338	76.5192	80.2524	80.288	71.4602
109.8	63.8896	82.1688	65.8449	79.918	82.8227	88.3053	47.3185	45.0091	45.6312	47.418	44.5632	44.9996	43.2117	40.995	44.6939	45.7003	30.1229	40.3131	38.2116	29.4038	36.4162	31.1926	19.4904	33.9988	36.7312	25.5253	36.7332	81.9499	74.6069	76.6562	80.5145	79.9873	71.3968
109.9	63.873	82.3139	65.9428	80.0525	82.6854	88.2002	47.1125	44.9018	45.6058	47.3775	44.4795	44.9308	43.1937	41.0595	44.5024	45.6647	30.1074	40.1167	38.2224	29.3486	36.2844	31.3264	19.404	33.8951	36.6983	25.4446	36.6549	82.0034	74.4704	76.8285	80.758	79.7444	71.2121
110	63.7805	82.3779	66.0414	80.2077	82.5252	88.0268	47.0722	44.9295	45.5664	47.2275	44.3597	44.8109	43.1351	41.135	44.3257	45.7082	30.1119	39.8927	38.2507	29.4239	36.2196	31.5193	19.3742	33.8128	36.693	25.4308	36.5984	82.0228	74.2582	76.9342	81.0506	79.5918	70.9
110.1	63.7351	82.3623	66.0418	80.3314	82.2888	87.74	47.116	45.0088	45.569	47.0801	44.2526	44.6902	43.1382	41.1872	44.1044	45.8237	30.048	39.7089	38.2861	29.5154	36.1277	31.6895	19.4104	33.6722	36.7041	25.4044	36.5677	82.0465	74.0712	77.0747	81.2252	79.5017	70.7688
110.2	63.7593	82.2208	66.1103	80.5146	82.026	87.5631	47.1904	45.0808	45.6445	47.0463	44.2252	44.5944	43.0948	41.1506	43.8904	45.9535	29.9394	39.5782	38.2847	29.6206	36.0351	31.8605	19.4796	33.6046	36.7762	25.4203	36.6114	81.9883	73.9648	77.1877	81.2017	79.4821	70.7683
110.3	63.8877	82.1151	66.0086	80.6618	81.9359	87.4468	47.308	45.1266	45.6498	46.9832	44.1758	44.4847	43.1012	41.0384	43.8169	46.1033	29.9395	39.5172	38.2685	29.7353	35.8894	31.9758	19.5316	33.6194	36.8453	25.4561	36.622	81.969	73.868	77.1875	81.017	79.6369	70.8622
110.4	64.0622	81.943	65.7431	80.78	81.9215	87.2952	47.5417	45.1392	45.6734	46.992	44.1374	44.3772	43.1323	41.0116	43.8296	46.1888	29.9018	39.5852	38.2877	29.875	35.772	31.9368	19.667	33.7059	36.961	25.4943	36.6345	81.9544	73.8952	77.2377	80.7936	79.7277	71.0486
110.5	64.3433	81.8868	65.5568	80.8423	82.027	87.2112	47.7326	45.0676	45.7349	47.0889	44.1758	44.2742	43.1824	41.0373	43.8864	46.1436	29.8076	39.6719	38.3411	29.8797	35.6947	31.8986	19.789	33.8018	36.994	25.4807	36.63	81.955	74.0279	77.1726	80.523	79.8336	71.2273
110.6	64.5652	81.9519	65.3764	80.9575	82.1478	87.2542	47.8346	44.9664	45.7388	47.1521	44.2341	44.1889	43.2119	41.1046	43.9547	46.0628	29.737	39.7865	38.4306	29.9106	35.6574	31.8929	19.847	33.9449	37.027	25.498	36.5971	81.8782	74.1284	77.005	80.3462	80.0626	71.2268
110.7	64.6948	82.1527	65.1644	81.044	82.3222	87.2862	47.8734	44.8978	45.6936	47.2052	44.2452	44.073	43.2469	41.2464	44.0382	45.9999	29.7653	39.9287	38.5026	29.8782	35.5972	31.8518	19.8879	34.0477	36.9912	25.5188	36.6197	81.7582	74.2153	76.869	80.2548	80.3031	71.1635
110.8	64.7354	82.1331	65.201	81.0728	82.4942	87.3031	47.8593	44.8873	45.7163	47.2805	44.3119	44.0579	43.2577	41.382	44.1377	45.9034	29.7828	40.0016	38.4923	29.8191	35.5608	31.7954	19.9342	34.094	36.9157	25.5346	36.6274	81.6004	74.3251	76.7118	80.3009	80.4402	71.0658
110.9	64.6759	82.0794	65.4677	81.1209	82.6762	87.4431	47.776	44.948	45.8002	47.3188	44.4264	44.0839	43.2332	41.3903	44.1535	45.9072	29.8301	40.0097	38.434	29.7104	35.557	31.8222	19.8853	34.1134	36.777	25.5202	36.6901	81.5267	74.392	76.4645	80.3504	80.684	70.901
111	64.5709	81.9686	65.7015	81.1983	82.7595	87.5748	47.6601	45.0516	45.8739	47.3784	44.5312	44.1964	43.286	41.3028	44.21	45.9704	29.939	40.0559	38.2807	29.6871	35.4777	31.8666	19.7853	34.1238	36.6865	25.5752	36.7434	81.4956	74.3773	76.3811	80.4141	80.8094	70.8197
111.1	64.468	81.7851	66.0629	81.1848	82.8558	87.7137	47.5986	45.0559	46.004	47.5297	44.6453	44.288	43.2834	41.2362	44.2763	46.008	30.047	40.0903	38.013	29.599	35.4298	31.8996	19.7177	34.1314	36.5707	25.5996	36.8068	81.5474	74.3283	76.3504	80.4623	80.7864	70.8441
111.2	64.365	81.5198	66.445	81.0341	82.9588	87.736	47.563	44.9559	46.1048	47.5894	44.7556	44.452	43.2398	41.1843	44.4187	45.9249	30.0857	40.0138	37.8379	29.4981	35.3322	31.8938	19.6381	34.1968	36.477	25.5992	36.7369	81.5996	74.2974	76.3125	80.4649	80.7627	70.8482
111.3	64.2679	81.4551	66.6432	80.8453	82.9862	87.7608	47.5188	44.8813	46.2293	47.698	44.81	44.5122	43.206	41.201	44.5283	45.8708	30.0714	39.9843	37.7165	29.3943	35.2708	31.953	19.5302	34.2368	36.5133	25.564	36.7029	81.6978	74.2746	76.3625	80.3853	80.6988	70.7775
111.4	64.25	81.5145	66.6166	80.6541	82.9317	87.825	47.4437	44.8048	46.2989	47.725	44.7907	44.6043	43.1737	41.2361	44.613	45.7003	30.0244	39.9319	37.6113	29.3273	35.316	32.0194	19.4482	34.2208	36.6257	25.5992	36.6336	81.7655	74.3132	76.521	80.2896	80.503	70.7466
111.5	64.1877	81.6952	66.5526	80.4657	82.9315	87.8598	47.4324	44.6643	46.3532	47.6579	44.7287	44.5394	43.0444	41.378	44.6469	45.6058	29.909	39.8433	37.5801	29.236	35.4598	32.0274	19.3913	34.2044	36.7834	25.5713	36.641	81.7712	74.4387	76.6192	80.1878	80.4206	70.614
111.6	64.1602	81.9088	66.4164	80.3071	82.9406	87.7893	47.3659	44.6169	46.3558	47.4999	44.672	44.4522	43.0171	41.4311	44.7193	45.5569	29.7978	39.7394	37.6403	29.2226	35.5817	32.0042	19.3886	34.1103	36.9682	25.5406	36.632	81.6878	74.583	76.6384	80.095	80.4265	70.4682
111.7	64.2199	82.1036	66.3174	80.294	82.9807	87.8424	47.3085	44.6262	46.4249	47.4206	44.6739	44.3303	43.0623	41.4351	44.6718	45.6781	29.7252	39.7974	37.6129	29.2524	35.796	32.023	19.4255	33.9712	37.1674	25.4826	36.6925	81.6178	74.6555	76.6482	80.0689	80.444	70.4053
111.8	64.2593	82.2545	66.2892	80.5452	83.1232	87.924	47.3016	44.5074	46.3763	47.2677	44.7046	44.3242	43.0607	41.3394	44.5232	45.812	29.7352	39.868	37.6283	29.36	35.9872	31.9542	19.4704	33.9082	37.2388	25.4716	36.6868	81.5185	74.7305	76.6262	80.0678	80.4857	70.4824
111.9	64.2318	82.3027	66.389	80.8331	83.2226	87.8974	47.3454	44.3707	46.3162	47.2009	44.8103	44.2002	43.0305	41.2656	44.4345	46.0442	29.7582	39.9753	37.6458	29.498	36.019	31.8106	19.5211	33.9228	37.2744	25.4341	36.6852	81.3535	74.7107	76.5176	80.1741	80.5858	70.6609
112	64.1844	82.2346	66.4225	81.1092	83.2587	87.8195	47.3254	44.4099	46.2765	47.158	44.952	44.1734	43.0263	41.0665	44.389	46.2239	29.8296	40.137	37.7478	29.6733	35.9835	31.7018	19.5517	33.9908	37.2256	25.4672	36.6251	81.2356	74.5613	76.486	80.325	80.5102	70.9843
112.1	64.0886	82.1089	66.3126	81.3068	83.3175	87.7013	47.4135	44.5145	46.2209	47.1408	45.0109	44.1735	42.976	40.9068	44.3045	46.3445	29.957	40.3474	37.9157	29.8057	35.9104	31.6284	19.5167	34.141	37.1378	25.5178	36.5569	81.218	74.4586	76.5796	80.4324	80.2883	71.2831
112.2	63.9229	82.0211	66.125	81.4202	83.294	87.5739	47.5337	44.7203	46.0756	47.0506	44.9763	44.2339	42.829	40.7743	44.3193	46.4024	30.0659	40.4478	38.1792	29.9276	35.8285	31.5918	19.4654	34.2394	36.9878	25.6362	36.4806	81.3708	74.3481	76.6791	80.5272	80.0634	71.5626
112.3	63.8108	81.8669	65.8438	81.2925	83.1565	87.4031	47.645	45.0738	46.0216	47.0162	44.9194	44.2309	42.7459	40.7472	44.3772	46.438	30.1214	40.4499	38.3215	29.9559	35.7538	31.625	19.4368	34.2386	36.9066	25.7391	36.4567	81.6012	74.2073	76.6451	80.6632	79.8567	71.6684
112.4	63.7165	81.7503	65.5154	81.0851	83.1514	87.221	47.79	45.3952	45.9689	46.9562	44.8195	44.3333	42.7468	40.6679	44.364	46.3861	30.1787	40.3936	38.434	29.9643	35.7597	31.7234	19.4259	34.183	36.8352	25.8042	36.4155	81.8576	74.1796	76.6996	80.7402	79.6378	71.5608
112.5	63.6706	81.7508	65.3098	80.8332	83.2289	87.128	47.9516	45.4786	45.8676	46.9006	44.7562	44.478	42.7704	40.6172	44.2575	46.2745	30.2109	40.2722	38.3764	29.8517	35.837	31.8361	19.5082	34.0568	36.798	25.8135	36.3549	81.9848	74.3268	76.6294	80.8643	79.6875	71.3084
112.6	63.6974	81.873	65.3257	80.7012	83.3135	87.2114	47.9662	45.382	45.7924	46.875	44.7285	44.6944	42.7666	40.5333	44.2164	46.1789	30.1826	40.0794	38.2303	29.7089	36.0018	31.9646	19.6208	33.9204	36.7975	25.8394	36.2522	82.0155	74.4239	76.5576	80.993	79.8672	71.0125
112.7	63.8384	81.9987	65.4364	80.5786	83.4381	87.2826	47.9072	45.1543	45.7909	46.9476	44.743	44.8454	42.854	40.3798	44.1704	46.0648	30.1734	39.933	37.971	29.5686	36.125	32.0764	19.711	33.8993	36.8242	25.8295	36.1657	81.8498	74.64	76.5222	81.1268	79.9412	70.7216
112.8	64.0254	82.1981	65.7154	80.4722	83.6012	87.3812	47.7796	44.845	45.7997	46.9782	44.7809	45.0182	42.9351	40.1409	44.2601	45.9525	30.1172	39.9136	37.7691	29.468	36.1998	32.1686	19.827	33.9746	36.7762	25.8424	36.0613	81.5516	74.847	76.7035	81.2556	79.9626	70.5124
112.9	64.2891	82.3342	66.0391	80.4704	83.6096	87.4747	47.5395	44.5411	45.7867	47.0022	44.7557	45.1602	42.9325	40.0482	44.4806	45.9449	30.0526	39.9848	37.6249	29.3157	36.2173	32.2185	19.9286	34.0695	36.6896	25.8547	36.0087	81.315	74.9266	76.7996	81.3942	80.0427	70.4241
113	64.4841	82.2072	66.296	80.5559	83.4544	87.5431	47.2933	44.3545	45.8003	47.0515	44.622	45.2163	42.9113	40.0204	44.7986	45.9456	30.0147	40.1171	37.5968	29.2914	36.1192	32.1708	19.8678	34.1268	36.6387	25.8374	35.9961	81.2692	74.8786	77.0584	81.3576	79.9924	70.3739
113.1	64.5479	81.9365	66.4511	80.5972	83.2166	87.4404	47.1964	44.3398	45.8124	46.9746	44.5084	45.1307	42.8976	40.0368	45.0414	46.0041	30.0091	40.2423	37.5646	29.334	35.9165	32.0914	19.7584	34.2154	36.6067	25.7995	36.1757	81.2527	74.8667	77.334	81.3771	79.9639	70.4127
113.2	64.4575	81.6779	66.4699	80.6714	82.9773	87.2938	47.1448	44.3786	45.8034	46.8207	44.4204	45.0436	42.8937	40.1166	45.2348	46.0764	30.0001	40.3225	37.6071	29.4239	35.763	31.9821	19.6802	34.2312	36.5805	25.7489	36.4187	81.2648	74.7852	77.552	81.3656	80.057	70.3664
113.3	64.2547	81.4001	66.345	80.8166	82.8707	87.2254	47.1568	44.523	45.7622	46.7681	44.3262	44.8832	42.8106	40.2298	45.2883	46.079	30.0518	40.3332	37.7222	29.5145	35.6735	31.8385	19.499	34.1353	36.5889	25.6283	36.7297	81.3336	74.6874	77.5669	81.3109	80.1898	70.3982
113.4	63.9579	81.2751	66.243	80.8933	82.8847	87.259	47.307	44.7433	45.7542	46.7902	44.3257	44.7038	42.7667	40.2169	45.2156	46.0143	30.0513	40.3447	37.8094	29.6112	35.5916	31.7783	19.3236	34.0213	36.6407	25.5786	37.0062	81.3626	74.6637	77.5158	81.2084	80.2776	70.4635
113.5	63.7169	81.4544	66.1867	80.9123	83.0461	87.2749	47.4966	45.0289	45.7471	46.7943	44.359	44.5621	42.7487	40.1839	45.0515	46.0044	30.037	40.3151	37.82	29.6518	35.5596	31.8654	19.2637	33.9703	36.612	25.5942	37.3358	81.2533	74.6909	77.2884	81.1776	80.4191	70.607
113.6	63.601	81.728	66.162	80.9236	83.2592	87.3728	47.567	45.2084	45.814	46.9296	44.4166	44.4685	42.7345	40.2116	44.8524	45.9703	29.9972	40.3205	37.8363	29.6504	35.6005	31.922	19.2217	33.8843	36.5494	25.5978	37.5004	81.1704	74.7263	77.0074	81.0582	80.4983	70.6922
113.7	63.5935	81.8625	66.1794	80.9575	83.4212	87.4894	47.5893	45.3911	45.9149	47.1382	44.4459	44.3795	42.5993	40.2218	44.621	45.8614	29.941	40.3352	37.8424	29.5781	35.6003	31.9588	19.1994	33.8254	36.5554	25.6234	37.5462	81.1596	74.716	76.7113	80.9064	80.6436	70.811
113.8	63.6362	82.0451	66.1957	81.01	83.312	87.492	47.57	45.4423	46.0162	47.2501	44.4129	44.3172	42.5644	40.2742	44.455	45.8723	29.8762	40.3055	37.7982	29.5141	35.5721	32.0207	19.3363	33.8747	36.6126	25.698	37.4848	81.1951	74.7584	76.6075	80.7761	80.8842	70.8225
113.9	63.7161	82.0761	66.1115	81.0478	83.0854	87.4065	47.4598	45.3858	46.1534	47.2293	44.3507	44.2907	42.5779	40.3538	44.3643	45.8767	29.9267	40.1641	37.7428	29.4392	35.5822	32.0087	19.465	33.9184	36.6204	25.6857	37.4416	81.2857	74.7874	76.6906	80.6451	81.0644	70.769
114	63.8978	81.9668	66.008	81.1366	82.7724	87.3601	47.3478	45.2695	46.3031	47.2284	44.3304	44.2783	42.5704	40.3989	44.3334	45.8727	29.9791	39.9871	37.7423	29.3518	35.6459	31.8987	19.5539	33.986	36.7213	25.6654	37.2579	81.5057	74.8036	76.915	80.594	81.0812	70.6604
114.1	64.0835	81.8188	65.8072	81.302	82.3826	87.3583	47.3062	45.2306	46.3183	47.1955	44.2389	44.2358	42.6392	40.3681	44.3638	45.8147	30.0243	39.8051	37.7916	29.28	35.6722	31.8026	19.6646	34.0852	36.8857	25.6546	37.0656	81.7914	74.7376	77.1801	80.6877	81.1067	70.5054
114.2	64.2005	81.8848	65.6816	81.4338	82.0094	87.4214	47.3098	45.157	46.3086	47.0473	44.1924	44.1475	42.8569	40.3996	44.4048	45.8681	30.0717	39.6131	37.849	29.2783	35.69	31.7261	19.7209	34.1549	36.9675	25.6745	36.8958	82.0853	74.6258	77.4635	80.8616	80.9382	70.3988
114.3	64.3836	81.867	65.6162	81.5126	81.8307	87.5586	47.3582	45.0778	46.3128	46.9196	44.2748	44.1054	43.0091	40.3604	44.3932	45.8346	30.1156	39.5518	37.8931	29.267	35.706	31.6518	19.6511	34.2063	37.052	25.6876	36.746	82.3209	74.5529	77.6414	80.9874	80.5904	70.3623
114.4	64.6094	81.9448	65.6651	81.5965	81.7974	87.7893	47.4235	45.0461	46.2478	46.9247	44.3618	43.9852	43.0418	40.358	44.3717	45.8302	30.0849	39.5699	37.96	29.3528	35.7349	31.6028	19.6262	34.2821	37.2492	25.7538	36.5257	82.4109	74.4505	77.684	81.2253	80.3118	70.4025
114.5	64.7447	81.9642	65.7482	81.6027	81.8052	87.9664	47.3764	44.9376	46.1476	46.876	44.4669	43.8757	43.1046	40.3856	44.4482	45.8216	30.0225	39.6926	38.0769	29.4455	35.7267	31.578	19.6616	34.3158	37.3728	25.7572	36.3586	82.3358	74.3196	77.6523	81.4222	80.1908	70.5057
114.6	64.8133	81.9986	65.9441	81.395	81.8293	88.1117	47.2713	44.7967	46.0837	46.8392	44.6464	43.8457	43.1345	40.4508	44.549	45.865	29.9595	39.841	38.1671	29.506	35.7208	31.6094	19.6968	34.2248	37.4189	25.7204	36.2542	82.1831	74.2947	77.4952	81.4379	80.1422	70.7761
114.7	64.9958	81.9813	66.0774	81.0592	81.9105	88.1194	47.1257	44.658	45.9291	46.9076	44.7973	43.8865	43.1361	40.5113	44.7346	45.8609	29.8871	40.0677	38.2184	29.4854	35.7112	31.6801	19.7649	34.1386	37.4509	25.6526	36.1952	81.9866	74.4693	77.3852	81.3853	80.285	70.9365
114.8	65.082	81.9776	66.2637	80.7414	81.9533	88.0332	46.9972	44.6036	45.7183	46.9491	44.8888	43.8976	43.1841	40.5984	44.9692	45.8936	29.7974	40.2081	38.3029	29.4479	35.6856	31.8055	19.8854	34.002	37.4064	25.5901	36.1896	81.7738	74.6037	77.3345	81.3043	80.5777	71.0412
114.9	65.1145	81.9437	66.3516	80.5244	81.9115	87.8665	46.8479	44.5894	45.6	46.8766	44.9844	44.0137	43.3478	40.6769	45.1715	45.8935	29.6955	40.3511	38.4152	29.2962	35.6741	31.8962	19.9422	33.9028	37.3336	25.5131	36.2551	81.6253	74.83	77.4132	81.0595	80.9398	71.1501
115	65.0938	82.0374	66.3876	80.3885	81.9036	87.9009	46.8172	44.6721	45.5036	46.855	45.048	44.0842	43.4759	40.8139	45.151	45.8653	29.6294	40.365	38.4424	29.1866	35.6517	31.9812	19.945	33.8426	37.2916	25.4865	36.3891	81.6194	75.0834	77.428	80.7099	81.293	71.176
115.1	65.0848	82.1812	66.3078	80.4265	81.9848	87.9439	46.8399	44.7181	45.5094	46.7981	45.087	44.0969	43.5258	40.9326	45.0755	45.8374	29.5754	40.3897	38.4081	29.1271	35.6347	32.0334	19.947	33.9448	37.2852	25.5182	36.5091	81.5858	75.2514	77.5754	80.4528	81.4566	71.0787
115.2	64.9609	82.3167	66.2514	80.6874	82.0448	88.0851	46.9403	44.867	45.6834	46.7022	45.0964	44.088	43.5115	40.967	44.9605	45.8311	29.5616	40.3528	38.3987	29.1439	35.6504	32.0324	19.9402	34.074	37.3081	25.5016	36.6003	81.5097	75.2245	77.6804	80.234	81.4249	71.0868
115.3	64.7999	82.4656	66.0134	80.9118	82.1626	88.2228	47.0703	44.9956	45.9393	46.6506	45.0098	44.129	43.4546	41.0473	44.8292	45.777	29.5885	40.306	38.3597	29.1891	35.7103	31.9433	19.8753	34.2754	37.284	25.483	36.6998	81.5715	75.1816	77.703	80.1339	81.3607	71.1309
115.4	64.647	82.4762	65.7606	80.9943	82.3493	88.3128	47.222	45.1016	45.9926	46.598	44.8997	44.1607	43.3619	41.0991	44.6896	45.7137	29.6983	40.3006	38.2448	29.346	35.6773	31.8494	19.8426	34.4174	37.108	25.4693	36.7886	81.7264	75.0502	77.5192	80.1337	81.1586	71.0992
115.5	64.5462	82.3909	65.4874	81.0122	82.4433	88.0412	47.3788	45.2044	45.9707	46.4998	44.7767	44.2033	43.3044	41.0368	44.7131	45.6972	29.8042	40.3827	38.1506	29.424	35.6665	31.7603	19.7817	34.5096	36.9248	25.4765	36.8103	81.8033	74.8429	77.4094	80.3078	80.8741	71.1092
115.6	64.5046	82.2416	65.3854	80.9816	82.4378	87.6024	47.4686	45.3515	45.8049	46.4183	44.609	44.3434	43.3203	40.9689	44.814	45.6166	29.8817	40.4204	38.1209	29.3993	35.6678	31.6708	19.6935	34.5085	36.736	25.4761	36.8162	81.8747	74.6197	77.259	80.5651	80.7075	71.1993
115.7	64.4756	82.0565	65.2263	80.8285	82.4367	87.1101	47.5069	45.3778	45.5249	46.3778	44.4836	44.4908	43.3296	40.9969	44.8293	45.5046	29.9296	40.4523	38.0369	29.2756	35.6444	31.6285	19.6151	34.4627	36.5502	25.5334	36.8662	81.9367	74.5273	77.0203	80.8062	80.6734	71.2498
115.8	64.5332	81.8675	65.227	80.7695	82.3408	86.7344	47.4446	45.3682	45.1881	46.3488	44.4871	44.6244	43.3785	40.9948	44.7732	45.4808	29.9633	40.4977	37.9604	29.1246	35.5943	31.6084	19.5837	34.3519	36.563	25.6217	36.8654	81.8174	74.3882	76.7599	80.9941	80.6002	71.3631
115.9	64.6704	81.8132	65.3355	80.7909	82.24	86.4346	47.3679	45.3432	45.0801	46.4392	44.5135	44.6726	43.3356	41.0664	44.7594	45.5588	29.9398	40.4232	37.9078	28.892	35.6253	31.6373	19.5213	34.2681	36.717	25.7161	36.8236	81.6048	74.2663	76.609	81.1441	80.6272	71.5131
116	64.8256	81.745	65.5401	80.8853	82.2584	86.3786	47.2336	45.315	45.1192	46.6426	44.5308	44.7221	43.1648	41.233	44.7096	45.6006	29.9548	40.3363	37.8835	28.7882	35.6223	31.633	19.5012	34.19	36.8694	25.7762	36.7931	81.3998	74.2822	76.4096	81.1565	80.6406	71.6618
116.1	64.9005	81.6801	65.6122	81.0756	82.3996	86.5884	47.1659	45.2788	45.2983	46.885	44.6105	44.6335	42.9593	41.4011	44.6146	45.7596	30.0498	40.2465	37.8752	28.8877	35.5648	31.601	19.5167	34.1428	36.9871	25.8334	36.754	81.2879	74.3002	76.1116	81.0216	80.6807	71.7219
116.2	65.009	81.6049	65.7105	81.2306	82.4928	86.93	47.1346	45.2706	45.5377	47.0623	44.6411	44.5149	42.8327	41.5064	44.6347	45.9222	30.1219	40.1704	37.9581	29.0722	35.5676	31.555	19.5223	34.1332	37.1137	25.8513	36.6269	81.2652	74.2569	75.9239	80.8958	80.6695	71.8529
116.3	65.1093	81.5288	65.7428	81.2447	82.6234	87.1934	47.079	45.2645	45.7427	47.1868	44.6072	44.268	42.6774	41.5702	44.7616	46.0748	30.1662	40.1323	38.0234	29.2492	35.5703	31.5755	19.491	34.128	37.0692	25.8507	36.5454	81.262	74.2598	75.8636	80.8152	80.5917	71.7942
116.4	65.0292	81.4798	65.7201	81.2376	82.6783	87.4103	47.0679	45.2139	45.8236	47.2438	44.5186	44.0668	42.6073	41.5212	44.8745	46.0823	30.2086	40.1762	38.1244	29.4335	35.56	31.5826	19.4813	34.1138	37.0312	25.8179	36.5353	81.3482	74.2928	75.909	80.7459	80.4289	71.6399
116.5	64.9181	81.5134	65.5801	81.1454	82.663	87.5538	47.0856	45.1196	45.8058	47.235	44.435	43.8836	42.7257	41.3781	44.9725	46.0979	30.1881	40.2132	38.1801	29.4943	35.5673	31.6696	19.4614	34.1181	37.0293	25.7844	36.5278	81.5097	74.25	76.0942	80.6941	80.3504	71.392
116.6	64.8008	81.4754	65.5591	80.9825	82.6034	87.5944	47.1058	44.9936	45.6842	47.2128	44.2826	43.8528	42.8458	41.2784	45.0062	45.9614	30.1007	40.2962	38.2079	29.3868	35.7014	31.7766	19.4143	34.0931	37.0686	25.6934	36.5407	81.6149	74.311	76.4962	80.6973	80.2507	71.2203
116.7	64.565	81.413	65.5995	80.9309	82.6541	87.519	47.0936	44.9298	45.5145	47.2373	44.1437	43.9038	42.8656	41.145	44.9928	45.803	30.0512	40.3299	38.2095	29.2888	35.8065	31.8407	19.3564	34.0977	37.0659	25.6234	36.624	81.6732	74.3172	76.9661	80.7288	80.1898	71.0379
116.8	64.2728	81.3263	65.6711	80.9438	82.7618	87.4367	47.1723	44.9101	45.4598	47.2583	44.0902	44.1108	42.8898	41.0573	44.9114	45.5632	30.052	40.3318	38.182	29.2718	35.9503	31.8209	19.3396	34.2131	37.1452	25.4938	36.6524	81.918	74.2402	77.3517	80.7304	80.2785	70.9847
116.9	64.1441	81.1707	65.7522	81.0048	82.855	87.5004	47.254	44.9425	45.4724	47.2349	44.1399	44.3728	42.865	41.0036	44.8277	45.4401	30.0441	40.2984	38.1178	29.2783	36.0885	31.7718	19.3302	34.3057	37.184	25.3686	36.6433	82.0668	74.1114	77.6273	80.7727	80.377	71.0338
117	64.0006	81.0416	65.898	81.0651	82.9974	87.715	47.2798	44.9547	45.5693	47.1966	44.2345	44.5799	42.7072	41.0403	44.6918	45.3519	30.0409	40.2375	38.0692	29.3518	36.2114	31.6834	19.3381	34.3887	37.1482	25.2509	36.6905	82.1032	74.0422	77.7787	80.9063	80.4624	71.141
117.1	63.9507	80.9982	65.8724	81.0446	83.188	87.9101	47.2629	44.9968	45.7288	47.0721	44.4059	44.6188	42.5684	40.9992	44.5893	45.375	30.0373	40.0692	37.974	29.4914	36.2422	31.6314	19.3458	34.5064	37.0843	25.2478	36.778	82.0691	73.9076	77.7389	81.0701	80.5633	71.1172
117.2	64.0411	80.9713	65.7759	80.968	83.2704	88.0705	47.2037	45.0056	45.9215	46.9109	44.5554	44.5613	42.4788	41.0366	44.4039	45.3698	29.9972	40.007	37.7991	29.5284	36.2106	31.6282	19.3555	34.5816	37.0326	25.2631	36.8496	82.0896	73.8495	77.5333	81.142	80.6365	70.9587
117.3	64.1695	80.9922	65.6674	80.9778	83.2493	88.2408	47.0567	45.02	46.0683	46.8384	44.6002	44.4689	42.4171	41.0913	44.298	45.4198	29.9466	39.9744	37.6706	29.4688	36.0949	31.6379	19.3864	34.5254	36.9074	25.3766	36.9794	81.8893	73.8924	77.3345	81.0902	80.5772	70.8121
117.4	64.1984	81.0587	65.5401	80.9205	83.2408	88.2523	46.9304	45.0323	46.2073	46.8234	44.5759	44.3487	42.4329	41.2037	44.2132	45.4112	29.9042	39.9494	37.5093	29.3846	35.9438	31.665	19.4582	34.556	36.7341	25.5397	37.0714	81.759	73.9548	77.1073	80.9385	80.5567	70.6589
117.5	64.2184	80.9414	65.3967	81.0022	83.1419	88.0728	46.977	45.1304	46.2199	46.7974	44.5005	44.364	42.5356	41.2292	44.193	45.3954	29.9149	39.968	37.3088	29.2416	35.8168	31.6761	19.5056	34.546	36.687	25.7085	37.033	81.6822	73.9712	76.8818	80.6783	80.4846	70.5251
[truncated: 825 more rows]

## Sheet: Fig5c
The top table shows the koffs presented in Fig. 5c. The original fluorescence readings are shownbelow. Average dissociation rates were used for experiments in which duplicate and triplcicate measurements were performed.
[truncated: 2,017 more rows]

## Sheet: Fig 5d
	The top table shows the koffs presented in Fig. 5d. The original fluorescence readings are shown below. Average dissociation rates were used for experiments in which duplicate and triplcicate measurements were performed.
[truncated: 3,011 more rows]

[truncated: 13 more sheets: Fig 5e, Fig 5f, Fig 5g, Fig 5h, Fig 6d (Rnrl summary), Fig 6d (Selected peptides), Fig 6d (all data), Fig S1b, Fig S4a, Fig S4b, Fig S5c, Fig S5d, Uncropped images]
